# Supplementary material for: The local mechanostructural properties of protein cargoes regulate nucleocytoplasmic transport
Source: Nat Phys. 2026 Apr 30;22(5):770–83. doi: 10.1038/s41567-026-03242-2 (PMC13183583; doi:10.1038/s41567-026-03242-2)
Supplement: Supplementary file 6 — Statistical source data for Fig. 1. [file 41567_2026_3242_MOESM6_ESM.xlsx]

## Sheet: Panel D_E
mCherry import Forward	NC1	NC2	NC4	NC5	NC6	NC7	NC8	NC9	NC10	NC12	NC13	NC14	NC16	NC17	NC18	NC20	NC21	NC22	NC23	NC24	NC25	NC28	NC30	NC1	NC3	NC6	NC7	NC8	NC10	NC11	NC12	NC13	NC14	NC15	NC16	NC17	NC18	NC20	NC22	NC24	NC25	NC26	NC27	NC28	NC29	NC30	NC31	NC32	NC33
	0	0	0	0	0	0	0	0	0	0	0	0	0	0	0	0	0	0	0	0	0	0	0	0	0	0	0	0	0	0	0	0	0	0	0	0	0	0	0	0	0	0	0	0	0	0	0	0	0
	0.0980244	0.130121	0.100588	0.109898	0.112549	0.207829	0.250299	0.152538	0.133835	0.126933	0.137403	0.10178	0.124766	0.0747709	0.175303	0.140725	0.180112	0.143593	0.187261	0.175421	0.194473	0.156104	0.0703015	0.357637	0.204872	0.184764	0.0949474	0.14907	0.193369	0.226065	0.18705	0.168671	0.239689	0.16566	0.194723	0.248294	0.268109	0.131595	0.114659	0.195179	0.0487419	0.0434163	0.0383948	0.0351524	0.112377	0.0960085	0.158351	0.153846	0.118051
	0.191991	0.250975	0.210708	0.232221	0.249933	0.409384	0.516571	0.323501	0.28307	0.258579	0.265773	0.191284	0.24334	0.144729	0.348993	0.26486	0.339581	0.311338	0.373535	0.338942	0.388795	0.292465	0.13098	0.688391	0.403418	0.351154	0.19481	0.288113	0.381118	0.450804	0.388937	0.348304	0.429064	0.318318	0.358006	0.479415	0.516718	0.255036	0.205344	0.385804	0.10832	0.0905695	0.0917831	0.0797954	0.171801	0.184561	0.312729	0.316409	0.244527
	0.290895	0.361406	0.320271	0.318029	0.367673	0.611407	0.765255	0.483937	0.381602	0.380607	0.372374	0.281618	0.357796	0.208077	0.514739	0.374867	0.460931	0.464243	0.546429	0.508922	0.562227	0.436143	0.185747	0.994344	0.583428	0.511104	0.283131	0.418889	0.524766	0.651195	0.571217	0.501077	0.613833	0.4443	0.504039	0.680382	0.753079	0.362921	0.285063	0.557941	0.175747	0.13673	0.138096	0.104917	0.274868	0.277353	0.452485	0.469483	0.365434
	0.39936	0.46921	0.413443	0.413245	0.474889	0.783398	0.995723	0.601039	0.498017	0.492655	0.47131	0.364308	0.469568	0.26969	0.66475	0.470685	0.54857	0.614245	0.693443	0.647986	0.742932	0.575287	0.237318	1.29103	0.75072	0.661884	0.36981	0.533752	0.684838	0.840201	0.735561	0.610832	0.802372	0.575967	0.660676	0.879038	0.965487	0.464999	0.381104	0.731671	0.235267	0.161499	0.18072	0.131286	0.363063	0.376705	0.575081	0.618401	0.475127
	0.495849	0.568672	0.519278	0.490223	0.593524	0.978762	1.20062	0.727092	0.582545	0.60065	0.559101	0.433087	0.562811	0.329294	0.793382	0.55956	0.62594	0.749221	0.828822	0.797412	0.904363	0.698098	0.283865	1.53292	0.899288	0.802632	0.453885	0.6476	0.78689	0.996987	0.85972	0.729882	0.971857	0.663662	0.73732	1.03956	1.15148	0.560436	0.459153	0.878159	0.295451	0.191832	0.202805	0.156613	0.419875	0.464452	0.690237	0.752406	0.58048
	0.583289	0.659127	0.609855	0.551471	0.6896	1.14791	1.40985	0.852813	0.655955	0.698989	0.632662	0.509475	0.643473	0.373678	0.898299	0.618952	0.668718	0.859202	0.94633	0.925082	1.05489	0.809501	0.319779	1.76401	1.0417	0.925224	0.553143	0.757068	0.905724	1.12266	0.978227	0.809142	1.04117	0.75205	0.829292	1.18959	1.28675	0.639266	0.519736	1.00098	0.352319	0.219735	0.231874	0.185949	0.506372	0.536122	0.803575	0.853892	0.686524
	0.652421	0.740896	0.69173	0.606592	0.787465	1.30683	1.55167	0.926261	0.709511	0.767255	0.697952	0.577883	0.724554	0.428224	1.01388	0.706539	0.742405	0.991694	1.05101	1.04504	1.19172	0.918522	0.362641	2.00574	1.18995	1.03808	0.623468	0.84787	1.09816	1.35072	1.12977	0.93186	1.3025	0.874918	0.970961	1.3741	1.46136	0.719068	0.578778	1.15627	0.397237	0.249358	0.272047	0.210668	0.533759	0.604623	0.889422	0.985926	0.787365
	0.7151	0.811226	0.75019	0.657377	0.878357	1.40976	1.69194	1.01477	0.76282	0.862212	0.751638	0.637951	0.806521	0.468176	1.12042	0.776968	0.808943	1.10639	1.16882	1.15612	1.3206	1.01841	0.399294	2.11894	1.30364	1.13589	0.704427	0.926538	1.13424	1.43992	1.17638	0.977578	1.30079	0.935016	1.02902	1.45169	1.59435	0.806441	0.666528	1.24503	0.447577	0.278924	0.295902	0.235847	0.597433	0.672645	0.987107	1.04087	0.87163
	0.757955	0.875337	0.817537	0.689095	0.942779	1.47915	1.83518	1.09466	0.80486	0.955986	0.793143	0.697051	0.864736	0.511084	1.21239	0.835052	0.848668	1.22506	1.26547	1.23907	1.43119	1.11138	0.431392	2.22816	1.42991	1.24094	0.77636	1.02438	1.27573	1.60828	1.27454	1.04465	1.43466	1.01771	1.11921	1.62262	1.73644	0.878941	0.724431	1.35922	0.506558	0.305213	0.334351	0.282311	0.63891	0.725188	1.04909	1.14341	0.947435
	0.825142	0.935473	0.86876	0.730077	1.00205	1.57739	1.90095	1.14856	0.858306	1.01093	0.8328	0.738718	0.910697	0.547847	1.30765	0.895256	0.90186	1.35964	1.35472	1.31759	1.52036	1.18453	0.468347	2.35453	1.52843	1.31665	0.850583	1.07796	1.31316	1.66647	1.32748	1.08172	1.47727	1.06466	1.13953	1.6649	1.78185	0.936618	0.787134	1.44417	0.554714	0.329403	0.364527	0.306931	0.694137	0.775575	1.12894	1.21174	1.03589
	0.890251	0.997878	0.947479	0.772746	1.10333	1.72742	2.03558	1.23404	0.920741	1.0979	0.868991	0.786699	0.97338	0.587106	1.40647	0.96317	0.945246	1.46404	1.45845	1.38864	1.60677	1.26277	0.493479	2.43561	1.64078	1.37535	0.90099	1.13798	1.34609	1.72279	1.38603	1.11647	1.57469	1.10907	1.17835	1.79459	1.85802	1.00681	0.843245	1.54058	0.594482	0.350568	0.400408	0.326666	0.705821	0.814122	1.19049	1.25725	1.10196
	0.925244	1.02134	0.99069	0.781603	1.12737	1.74202	2.14187	1.30604	0.94658	1.16509	0.893346	0.824061	1.01042	0.61065	1.47639	1.00991	0.9743	1.54899	1.52009	1.44933	1.66842	1.35549	0.52613	2.4921	1.69159	1.41612	0.961802	1.19336	1.52492	1.90944	1.46014	1.16471	1.6458	1.18428	1.25888	1.8921	2.01569	1.05813	0.872777	1.60199	0.627034	0.376383	0.432947	0.3417	0.728096	0.841073	1.24387	1.29315	1.16371
	0.955832	1.06852	1.01877	0.804811	1.16518	1.77897	2.19717	1.33957	0.958429	1.22678	0.911105	0.862807	1.05916	0.641029	1.56673	1.05772	1.0091	1.67377	1.5947	1.50964	1.76489	1.40785	0.560509	2.58888	1.78043	1.43621	1.00837	1.2294	1.52754	1.9921	1.50803	1.19762	1.73015	1.22615	1.30227	1.95969	2.07533	1.11749	0.941863	1.70846	0.668452	0.389183	0.449001	0.353804	0.762867	0.875685	1.29172	1.3699	1.23689
	0.993646	1.10962	1.0771	0.818697	1.22248	1.84725	2.29119	1.39124	0.991532	1.30576	0.93914	0.887153	1.09594	0.676676	1.62586	1.10447	1.03062	1.70377	1.66112	1.56885	1.80719	1.48391	0.585332	2.59965	1.84568	1.4804	1.07936	1.27812	1.56323	2.03237	1.525	1.2128	1.74224	1.26889	1.30548	2.01937	2.15786	1.18663	1.01593	1.77353	0.721821	0.410123	0.476284	0.384093	0.7881	0.901969	1.31011	1.40188	1.2941
	1.02428	1.13115	1.11473	0.830613	1.25538	1.89006	2.36371	1.44823	1.00064	1.34805	0.955604	0.91378	1.11748	0.703978	1.68703	1.13827	1.05781	1.77379	1.69206	1.62068	1.86935	1.53354	0.612196	2.7032	1.90602	1.5027	1.12331	1.29729	1.62001	2.10827	1.53908	1.22462	1.72255	1.27747	1.35722	2.07529	2.18352	1.25125	1.08883	1.86499	0.758568	0.420695	0.483783	0.401175	0.83797	0.922617	1.34242	1.41791	1.33869
	1.06154	1.16822	1.1389	0.839345	1.29622	1.91565	2.42581	1.48306	1.02793	1.39411	0.968696	0.949308	1.1457	0.725154	1.72936	1.15702	1.05621	1.8219	1.7283	1.65769	1.91911	1.59786	0.637902	2.75336	1.96683	1.55755	1.17288	1.33092	1.59442	2.11763	1.54778	1.28029	1.87819	1.30919	1.34862	2.10161	2.24919	1.27806	1.11961	1.86575	0.780323	0.441046	0.506388	0.416353	0.869094	0.962578	1.37328	1.43301	1.3716
	1.09052	1.21064	1.16244	0.855512	1.34128	1.95277	2.44667	1.51617	1.04089	1.44489	0.97509	0.9666	1.17493	0.737005	1.77522	1.21683	1.05331	1.92352	1.78176	1.68142	1.95744	1.65468	0.655535	2.74497	2.0181	1.58807	1.21954	1.33471	1.6068	2.11465	1.5595	1.2622	1.83502	1.28731	1.32953	2.09183	2.26615	1.27442	1.09902	1.84949	0.811489	0.458943	0.509021	0.434897	0.864983	0.977079	1.39479	1.45642	1.42854
	1.10346	1.22811	1.18759	0.860811	1.35405	1.98136	2.50976	1.56293	1.06981	1.49165	0.997883	0.997478	1.17576	0.753396	1.80548	1.2376	1.0894	1.98653	1.78422	1.72011	2.01604	1.69467	0.676882	2.77081	2.05587	1.61346	1.24845	1.33238	1.66595	2.20201	1.56933	1.26282	1.8093	1.2979	1.37628	2.13423	2.29365	1.30615	1.1289	1.86357	0.8354	0.484352	0.538565	0.445399	0.898621	0.987943	1.41819	1.4594	1.45808
	1.12289	1.24488	1.1797	0.870277	1.37203	1.95719	2.61307	1.61532	1.09826	1.54019	0.988997	1.02482	1.1989	0.770251	1.85237	1.27114	1.06707	2.01632	1.82156	1.74886	2.02584	1.76571	0.701214	2.69919	2.0741	1.64307	1.28053	1.33112	1.71888	2.20161	1.54808	1.27185	1.79988	1.34765	1.41429	2.1678	2.27856	1.34974	1.16958	1.9195	0.858184	0.494385	0.561874	0.447324	0.886671	1.00958	1.41232	1.45953	1.50457
	1.14847	1.26906	1.23056	0.884692	1.40137	2.0132	2.60229	1.60161	1.10088	1.54454	1.00742	1.03936	1.21439	0.800905	1.86519	1.29205	1.08605	2.04713	1.81671	1.78941	2.05283	1.77361	0.722752	2.7973	2.15733	1.63205	1.31649	1.31263	1.66141	2.15488	1.53261	1.27606	1.78161	1.28455	1.332	2.09364	2.25642	1.40192	1.226	1.96026	0.875562	0.503569	0.579504	0.456743	0.884733	1.01801	1.42906	1.46863	1.50156
	1.16737	1.28917	1.23329	0.888528	1.43998	2.04483	2.69533	1.63126	1.12443	1.63363	1.00714	1.05551	1.21784	0.799076	1.89909	1.29737	1.10389	2.06966	1.83657	1.80602	2.07485	1.81842	0.728053	2.77245	2.16763	1.6411	1.35658	1.32786	1.63017	2.16915	1.50471	1.26471	1.75671	1.25925	1.32942	2.10948	2.31585	1.42507	1.23949	1.94659	0.899682	0.517375	0.590856	0.460217	0.871385	1.01842	1.43011	1.44436	1.50021
	1.19949	1.32821	1.26632	0.908119	1.48393	2.05475	2.72251	1.67348	1.15336	1.65762	1.01353	1.0506	1.22983	0.827513	1.89545	1.33076	1.12371	2.13936	1.8634	1.82156	2.10746	1.86337	0.74057	2.80675	2.17664	1.62257	1.3924	1.32636	1.67046	2.20436	1.51548	1.27211	1.82383	1.28168	1.36076	2.11334	2.34685	1.43959	1.24576	1.96878	0.915778	0.529723	0.599787	0.451092	0.88309	1.03719	1.45062	1.4388	1.53583
	1.21645	1.3377	1.28082	0.90525	1.47006	2.06746	2.79984	1.69627	1.16374	1.69833	1.02468	1.05819	1.26229	0.827643	1.90854	1.33867	1.10822	2.13084	1.87657	1.82025	2.1323	1.89581	0.770066	2.80928	2.2047	1.61825	1.40389	1.31395	1.663	2.17336	1.52353	1.28845	1.83318	1.26302	1.31227	2.09215	2.36616	1.44942	1.30329	2.00579	0.939912	0.531846	0.617255	0.461939	0.872265	1.05595	1.44187	1.46582	1.56686
	1.25897	1.40344	1.33284	0.941891	1.55894	2.17346	2.79251	1.70153	1.18777	1.7293	1.03147	1.06815	1.25708	0.833017	1.92571	1.3537	1.1169	2.18829	1.8962	1.85774	2.15187	1.92881	0.791198	2.84763	2.20707	1.59925	1.43507	1.33646	1.66105	2.21009	1.52975	1.27649	1.75838	1.26984	1.32908	2.1414	2.33429	1.48096	1.30342	2.01671	0.940192	0.543108	0.63503	0.467114	0.86752	1.06907	1.41678	1.54273	1.5843
	1.27355	1.42179	1.35858	0.955851	1.56176	2.21025	2.96225	1.74527	1.22075	1.79838	1.03061	1.07453	1.27704	0.857926	1.90142	1.34885	1.1344	2.19126	1.89303	1.87759	2.18276	1.95411	0.805652	2.77406	2.19196	1.58695	1.45836	1.34137	1.67306	2.24695	1.51734	1.27036	1.78854	1.2964	1.36528	2.20865	2.40443	1.48397	1.32566	2.04364	0.944146	0.550745	0.639646	0.476364	0.869359	1.06453	1.40171	1.57696	1.5896
	1.2394	1.37717	1.31082	0.939275	1.4515	2.06399	2.93017	1.71808	1.24014	1.82518	1.03528	1.07839	1.27804	0.855837	1.91909	1.3232	1.1196	2.17562	1.86458	1.86465	2.15052	1.92309	0.800345	2.79209	2.19014	1.5407	1.48895	1.36491	1.72019	2.27337	1.56141	1.27082	1.79954	1.31513	1.35228	2.18463	2.38501	1.51416	1.34309	1.98046	0.952712	0.563113	0.64326	0.472881	0.879924	1.07014	1.39069	1.57357	1.63226
	1.23548	1.39476	1.31106	0.931457	1.46583	2.11043	2.95432	1.72839	1.24978	1.86917	1.03676	1.07785	1.28119	0.864742	1.926	1.357	1.13272	2.21997	1.87709	1.87221	2.16178	1.95622	0.81055	2.79888	2.21623	1.50606	1.50705	1.34966	1.78146	2.3656	1.57265	1.30431	1.89643	1.37091	1.41188	2.23668	2.43674	1.53796	1.37876	2.02055	0.966959	0.575204	0.645049	0.480284	0.912724	1.07585	1.40783	1.59569	1.61885
	1.23851	1.39404	1.32105	0.924874	1.46058	2.10483	3.02721	1.77251	1.27754	1.88748	1.03779	1.07375	1.27776	0.875508	1.9141	1.36679	1.13662	2.30299	1.87471	1.92371	2.18559	1.98958	0.823599	2.80172	2.22959	1.51722	1.5315	1.33002	1.80179	2.4101	1.60326	1.30876	1.94754	1.39605	1.44347	2.31872	2.50697	1.51027	1.35115	2.01637	0.986459	0.594264	0.641303	0.488063	0.940457	1.12006	1.412	1.56588	1.62791
	1.26819	1.42574	1.35438	0.940187	1.50614	2.14507	3.09271	1.80935	1.28693	1.94428	1.03683	1.07522	1.28759	0.900975	1.95152	1.39603	1.15079	2.31012	1.87961	1.91832	2.22179	2.0211	0.839901	2.81125	2.22651	1.52815	1.5545	1.36001	1.82118	2.40893	1.57067	1.31374	1.92385	1.37935	1.43147	2.26045	2.43122	1.52716	1.37972	2.02058	1.00613	0.600142	0.642286	0.491963	0.927448	1.09646	1.41861	1.58759	1.64047
	1.27906	1.45713	1.38964	0.953017	1.54432	2.18976	3.10237	1.78569	1.28507	1.98318	1.04441	1.08371	1.27427	0.90346	1.92804	1.37782	1.1287	2.27102	1.82527	1.93733	2.17213	2.03577	0.852701	2.75362	2.22166	1.53895	1.56063	1.34719	1.79787	2.41158	1.58026	1.33124	1.91218	1.34945	1.40523	2.22965	2.43922	1.59175	1.49709	2.11537	1.01353	0.596645	0.6555	0.502846	0.938648	1.10717	1.44414	1.56353	1.65684
	1.29893	1.49592	1.40841	0.971386	1.60015	2.23785	3.06423	1.77896	1.30351	1.98206	1.0456	1.08054	1.29612	0.913763	1.93306	1.36123	1.10769	2.25881	1.84423	1.9037	2.22141	2.04057	0.848438	2.76359	2.22931	1.54605	1.56406	1.33136	1.83491	2.47156	1.63619	1.3225	2.05937	1.40276	1.47572	2.29189	2.48856	1.655	1.55684	2.13519	1.03562	0.603695	0.681094	0.512301	0.964854	1.10068	1.42602	1.56015	1.66945
	1.29587	1.49012	1.40401	0.969936	1.59939	2.20877	3.14815	1.86765	1.33192	2.03556	1.04843	1.08886	1.27412	0.928424	1.94358	1.38087	1.11899	2.27851	1.82719	1.93291	2.24642	2.04373	0.872952	2.74717	2.22976	1.54781	1.60226	1.33609	1.82763	2.49082	1.61053	1.31448	2.08202	1.39276	1.47442	2.28769	2.4859	1.73989	1.59761	2.15037	1.04053	0.611332	0.673208	0.501745	0.978808	1.11675	1.39431	1.5482	1.69079
	1.32024	1.50529	1.40433	0.971432	1.64006	2.24625	3.19914	1.88267	1.34314	2.0669	1.04247	1.07785	1.26818	0.955101	1.95542	1.36699	1.11466	2.24049	1.80737	1.92583	2.21589	2.05656	0.883576	2.70903	2.19988	1.55099	1.60383	1.32725	1.75837	2.41713	1.58622	1.29574	1.9122	1.36093	1.42887	2.26844	2.45706	1.73831	1.63202	2.18342	1.05736	0.611163	0.673229	0.495017	0.923228	1.0986	1.40201	1.55196	1.68715
	1.30656	1.50014	1.42626	0.970877	1.62487	2.1829	3.19295	1.87315	1.36347	2.08378	1.04017	1.08902	1.28163	0.943575	1.9579	1.38243	1.11637	2.31208	1.81878	1.95027	2.24231	2.08099	0.899476	2.68673	2.18461	1.57342	1.60721	1.31277	1.76592	2.49202	1.60932	1.34883	2.02341	1.40108	1.49394	2.31181	2.54765	1.65194	1.55261	2.10877	1.06394	0.617494	0.693768	0.497187	0.959738	1.12955	1.40882	1.52541	1.69352
	1.31477	1.50541	1.4354	0.957059	1.63731	2.21975	3.26723	1.89571	1.35434	2.13969	1.05523	1.0939	1.29286	0.951526	1.9637	1.41256	1.14416	2.37403	1.83356	1.95763	2.26339	2.11938	0.908348	2.73467	2.19432	1.57199	1.60609	1.29884	1.7865	2.46344	1.56524	1.30382	1.9085	1.37103	1.43038	2.24328	2.39958	1.68054	1.59068	2.15424	1.05703	0.624413	0.719339	0.50653	0.921733	1.11742	1.36951	1.54238	1.69875
	1.32768	1.52791	1.44273	0.968904	1.67139	2.25435	3.24396	1.89137	1.34728	2.14028	1.05223	1.08154	1.27655	0.954772	1.95785	1.40801	1.11499	2.36835	1.80904	1.94841	2.27034	2.111	0.913146	2.67292	2.17066	1.58836	1.62103	1.28929	1.7783	2.52367	1.59229	1.30895	2.00432	1.41219	1.50153	2.31362	2.51896	1.67177	1.54488	2.14617	1.04634	0.632725	0.70708	0.491695	0.924331	1.12766	1.40821	1.52858	1.68655
	1.33297	1.53732	1.4592	0.970355	1.65295	2.2637	3.21614	1.87182	1.36687	2.12201	1.0479	1.0643	1.27522	0.94229	1.90104	1.35047	1.07014	2.21093	1.76162	1.9104	2.24554	2.11377	0.9206	2.73168	2.177	1.56306	1.60331	1.28721	1.78187	2.47921	1.55331	1.31518	1.90352	1.37935	1.49167	2.28043	2.47395	1.71553	1.65556	2.17652	1.0477	0.633804	0.72898	0.511843	0.973081	1.13496	1.38088	1.47593	1.69014
	1.33139	1.5463	1.44878	0.962985	1.66939	2.24438	3.16931	1.84898	1.3684	2.13506	1.05753	1.05849	1.28631	0.950696	1.87182	1.32856	1.04379	2.18519	1.74297	1.92219	2.23054	2.08125	0.906096	2.66936	2.14963	1.57618	1.62945	1.29314	1.86604	2.56921	1.59484	1.33922	2.02866	1.42827	1.57355	2.34897	2.52692	1.59525	1.48666	2.05114	1.06741	0.638371	0.723164	0.50499	0.933182	1.12592	1.38015	1.46179	1.69956
	1.32191	1.53932	1.46946	0.976046	1.67007	2.23332	3.15967	1.86447	1.36903	2.14778	1.04414	1.05352	1.26693	0.973643	1.87847	1.32037	1.0426	2.14102	1.72702	1.90745	2.22595	2.09753	0.920982	2.67817	2.14851	1.57944	1.6308	1.28607	1.88291	2.58509	1.57125	1.34632	1.99053	1.42934	1.57521	2.3074	2.48809	1.57606	1.47172	2.01931	1.07746	0.641199	0.751144	0.509499	0.964685	1.12891	1.37532	1.45242	1.69667
	1.30135	1.53111	1.44849	0.961397	1.64467	2.20688	3.23032	1.90313	1.37849	2.18973	1.04173	1.0569	1.26328	0.962447	1.85511	1.32625	1.0342	2.07424	1.73023	1.9487	2.22368	2.09283	0.942476	2.7517	2.17672	1.60138	1.65591	1.29983	1.78667	2.54996	1.56045	1.34514	1.94876	1.3533	1.49925	2.27733	2.4836	1.57152	1.49742	2.02201	1.06977	0.643404	0.747024	0.495669	0.92591	1.12378	1.37629	1.46304	1.70643
	1.28269	1.51349	1.44915	0.937238	1.61427	2.19332	3.22351	1.83871	1.34743	2.18841	1.04602	1.04356	1.26795	0.972337	1.86595	1.31143	1.02002	2.09517	1.68307	1.92123	2.19156	2.11442	0.941322	2.7112	2.15116	1.57308	1.61958	1.27357	1.73092	2.53638	1.52216	1.33479	1.86428	1.34021	1.48074	2.23968	2.44227	1.55281	1.46514	2.00876	1.07301	0.637888	0.743238	0.50002	0.913381	1.11203	1.40099	1.48312	1.7093
	1.2743	1.52501	1.44316	0.92533	1.61279	2.18072	3.24101	1.85941	1.35335	2.20476	1.04139	1.04468	1.27184	0.974976	1.88179	1.31317	1.00706	2.11794	1.70635	1.9455	2.2083	2.11868	0.941876	2.66221	2.1231	1.5775	1.65001	1.26193	1.69527	2.51924	1.55482	1.30568	1.84991	1.30252	1.45427	2.20943	2.43826	1.51242	1.4077	1.96311	1.05726	0.641169	0.748345	0.500454	0.893501	1.09761	1.35491	1.49237	1.70171
	1.25872	1.50378	1.43528	0.901267	1.59508	2.15928	3.2569	1.88548	1.34302	2.26137	1.03877	1.03589	1.2533	0.963954	1.8759	1.3069	1.00559	2.11107	1.66679	1.94121	2.18821	2.11621	0.962645	2.66861	2.1326	1.56471	1.65405	1.2558	1.7639	2.55969	1.54807	1.30076	1.93349	1.34316	1.47201	2.24975	2.4188	1.52995	1.48456	1.99812	1.04604	0.633688	0.741947	0.487505	0.879063	1.10724	1.36552	1.46507	1.71168
	1.27473	1.53815	1.44417	0.90374	1.61011	2.18544	3.30971	1.88708	1.34402	2.24528	1.05355	1.04171	1.25837	0.972448	1.82975	1.29107	1.00305	2.10727	1.65732	1.95082	2.1946	2.12468	0.973988	2.73692	2.11887	1.55953	1.64535	1.25424	1.65441	2.513	1.55909	1.29513	1.91003	1.29638	1.43939	2.20854	2.4106	1.55168	1.48768	2.03551	1.04578	0.632583	0.732332	0.483031	0.88425	1.08422	1.35019	1.46807	1.71987
	1.26661	1.53433	1.47577	0.896071	1.60491	2.1989	3.27137	1.86406	1.32517	2.24327	1.04925	1.01741	1.26723	0.981428	1.80551	1.25177	1.00805	2.066	1.66623	1.95782	2.22431	2.13353	0.977947	2.6999	2.09287	1.546	1.65724	1.23758	1.6295	2.44966	1.53703	1.27716	1.87403	1.26917	1.36807	2.19777	2.4369	1.56328	1.50791	2.02978	1.03464	0.638014	0.749611	0.493458	0.883641	1.08363	1.3293	1.46451	1.68676
[truncated: 119 more columns]

## Sheet: Panel H
	Force (weak)	Lc (weak)		Force (strong)	Lc (strong)
	13	26.1845		40	67.9855
	17	28.9952		40	69.1
	20	35.237		40	64.642
	16	20.1625		40	62.4129
	8	37.8882		17	72.488
	7	35.3094		40	63.5274
	8	45.4658		60	67.8476
	8	37.8882		24.5	50.2248
	11	37.7431		30	66.0486
	6	30.2994		42	62.0744
	16	36.2924		63	64.1875
	6	20.9765		40	64.642
	12	18.0903		27	67.2343
	23	23.1332		42	67.6168
	14	19.7564		65	59.7799
	7	33.2324		69	60.6103
	27	11.7955		26	64.1384
	17	13.1796		64	63.0489
				61	62.1902
				49	66.585
				62	64.2598
				40	61.2984
				45	64.9303
				38	61.6701
				47	63.5579
				43	65.2353
				50	64.2842
				44	62.8729
				51	64.1715
				49	65.4934
				49	57.8525
				45	60.5282
				43	66.341
				49	64.4019

## Sheet: Panel M
mCherry circ-p forward	NC4	NC5	NC6	NC10	NC11	NC12	NC13	NC14	NC15	NC16	NC17	NC18	NC19	NC20	NC21	NC22	NC23	NC24	NC25	NC26	NC2	NC3	NC4	NC6	NC7	NC8	NC9	NC10	NC11	NC12	NC13	NC14	NC15	NC16	NC17	NC19	NC20	NC24	NC25	NC30	NC31	NC33	NC34	NC36	NC37	NC39	NC3	NC4	NC5
	0	0	0	0	0	0	0	0	0	0	0	0	0	0	0	0	0	0	0	0	0	0	0	0	0	0	0	0	0	0	0	0	0	0	0	0	0	0	0	0	0	0	0	0	0	0	0	0	0
	0.0430255	0.0577048	0.0773966	0.082573	0.102756	0.0946058	0.0917414	0.0774147	0.0697737	0.0726414	0.101148	0.0183587	0.0714192	0.0737962	0.1266	0.104551	0.110863	0.0805787	0.0578403	0.0660889	0.0687894	0.0786046	0.0700538	0.087224	0.0765039	0.0936528	0.0483231	0.0407189	0.0485212	0.0341685	0.0612899	0.0675427	0.07529	0.06608	0.0469372	0.0881086	0.0875714	0.105919	0.0755847	0.0985979	0.0547532	0.0628661	0.0666003	0.0623614	0.0779359	0.0160109	0.0749526	0.0876665	0.0778104
	0.0870923	0.12944	0.137371	0.126236	0.181955	0.218856	0.155062	0.178073	0.12188	0.167449	0.190219	0.0601664	0.120848	0.16542	0.249784	0.200535	0.228033	0.154664	0.116906	0.162191	0.134869	0.142871	0.13225	0.163282	0.1557	0.184313	0.156659	0.124176	0.155602	0.127333	0.130948	0.138104	0.146777	0.131229	0.10255	0.150613	0.167218	0.167285	0.138695	0.136396	0.121934	0.13256	0.138437	0.126627	0.177831	0.0294519	0.129917	0.175899	0.153648
	0.144986	0.195452	0.185678	0.173642	0.268447	0.291938	0.233692	0.239337	0.148233	0.190763	0.273421	0.0440265	0.163039	0.232577	0.378085	0.297633	0.328709	0.206177	0.175125	0.2216	0.208964	0.21093	0.199078	0.256092	0.232539	0.260014	0.21137	0.200667	0.26364	0.192917	0.194838	0.202975	0.212907	0.188485	0.140249	0.20105	0.254512	0.26387	0.225389	0.215525	0.205792	0.183734	0.19309	0.17535	0.239745	0.0558761	0.171617	0.244738	0.209049
	0.166571	0.249111	0.244999	0.226133	0.360294	0.345818	0.291669	0.310758	0.224429	0.290968	0.347869	0.145086	0.20264	0.294701	0.45552	0.392267	0.42398	0.262574	0.230392	0.280411	0.293658	0.259282	0.261586	0.346077	0.295695	0.330959	0.233819	0.22944	0.273286	0.21751	0.254167	0.258984	0.263189	0.235578	0.182983	0.214391	0.310019	0.354941	0.27337	0.26766	0.267969	0.235647	0.251321	0.243418	0.274472	0.0640357	0.202427	0.309901	0.272238
	0.219195	0.32384	0.2976	0.243212	0.4015	0.415126	0.328684	0.366024	0.260529	0.357796	0.422512	0.149222	0.249326	0.36203	0.545943	0.46866	0.517678	0.320283	0.279001	0.3458	0.350997	0.309782	0.320975	0.416455	0.352607	0.400829	0.334888	0.279806	0.315269	0.276387	0.302547	0.316546	0.313216	0.281891	0.226976	0.284592	0.378278	0.401569	0.300216	0.32161	0.320869	0.298132	0.298877	0.284124	0.346636	0.083356	0.274478	0.3733	0.324907
	0.249499	0.373063	0.344444	0.263277	0.471527	0.455326	0.387995	0.434238	0.304248	0.405373	0.491039	0.155359	0.28497	0.407282	0.662885	0.551038	0.589057	0.357311	0.332418	0.394643	0.425885	0.387552	0.363226	0.480493	0.404253	0.44478	0.350068	0.309342	0.37179	0.302022	0.342897	0.374654	0.361157	0.329173	0.2572	0.315732	0.443623	0.466562	0.32116	0.377222	0.348518	0.350882	0.3552	0.340385	0.394939	0.0949871	0.301931	0.419391	0.362425
	0.283922	0.42563	0.388286	0.308342	0.539186	0.473807	0.431124	0.458466	0.332578	0.463008	0.560964	0.226157	0.323132	0.461543	0.743775	0.593769	0.671166	0.40676	0.372929	0.45065	0.485211	0.42896	0.413653	0.537087	0.468162	0.518798	0.42237	0.333227	0.380068	0.360426	0.392812	0.41368	0.429393	0.377332	0.284066	0.378346	0.494154	0.500693	0.361418	0.437731	0.363428	0.403936	0.391538	0.387703	0.465246	0.116091	0.359534	0.468646	0.4041
	0.303356	0.478595	0.428331	0.32646	0.59345	0.53191	0.456375	0.511489	0.381871	0.503878	0.635244	0.245105	0.36967	0.505159	0.771672	0.641507	0.705823	0.438533	0.392806	0.502779	0.55091	0.476538	0.469351	0.59073	0.519869	0.570141	0.437347	0.37353	0.418471	0.391502	0.425283	0.482854	0.488521	0.414947	0.313236	0.396525	0.525152	0.610546	0.446406	0.494475	0.394715	0.440765	0.445159	0.423078	0.511312	0.128474	0.38588	0.508582	0.453011
	0.329877	0.522035	0.460758	0.336652	0.648895	0.576851	0.494023	0.564098	0.410796	0.57252	0.668764	0.264519	0.397857	0.543521	0.80508	0.668321	0.744761	0.461483	0.423685	0.534906	0.601842	0.52932	0.505932	0.648985	0.575752	0.62782	0.462188	0.413338	0.388591	0.433772	0.45909	0.528231	0.497268	0.464641	0.344089	0.456741	0.596853	0.601447	0.452309	0.523667	0.415105	0.475234	0.479528	0.457376	0.545291	0.142214	0.414078	0.541552	0.484098
	0.356261	0.539725	0.49728	0.371855	0.679782	0.60598	0.526553	0.588368	0.436894	0.616652	0.715747	0.283129	0.42088	0.576754	0.858987	0.711584	0.765069	0.482937	0.48358	0.569869	0.650892	0.551772	0.54789	0.705459	0.623787	0.674201	0.522461	0.476719	0.451382	0.465299	0.501957	0.573134	0.553866	0.506813	0.37269	0.504828	0.667179	0.649955	0.494262	0.575086	0.478067	0.519697	0.515338	0.486822	0.586793	0.149054	0.490332	0.588162	0.508049
	0.381995	0.549259	0.524219	0.385231	0.7123	0.602601	0.569481	0.60844	0.475205	0.60213	0.759541	0.305189	0.458866	0.606594	0.945601	0.747392	0.829936	0.515402	0.475417	0.58754	0.710674	0.596661	0.596363	0.743865	0.659247	0.701789	0.547875	0.484365	0.519832	0.488698	0.52195	0.610808	0.584346	0.544197	0.394214	0.539252	0.702276	0.722478	0.500025	0.601724	0.510356	0.549749	0.552237	0.517053	0.618668	0.163762	0.522023	0.622051	0.54272
	0.395376	0.582008	0.561066	0.405551	0.745721	0.65757	0.599535	0.634025	0.474907	0.642854	0.778832	0.324769	0.495618	0.619607	0.976922	0.784974	0.853919	0.53783	0.530439	0.618157	0.7679	0.651986	0.649645	0.795691	0.711998	0.757928	0.576991	0.517416	0.482177	0.525068	0.567711	0.654464	0.612492	0.570657	0.430784	0.553425	0.760449	0.770611	0.53282	0.652784	0.454552	0.583114	0.592695	0.554572	0.677164	0.182688	0.534557	0.645328	0.577866
	0.42499	0.631896	0.577435	0.4229	0.759403	0.665553	0.616664	0.661935	0.513456	0.65482	0.827225	0.299125	0.515554	0.646446	1.05049	0.831401	0.901496	0.551059	0.5269	0.638818	0.815632	0.675351	0.649817	0.838932	0.762365	0.808338	0.602826	0.526277	0.466934	0.578603	0.603378	0.691377	0.656491	0.611317	0.451158	0.573782	0.803635	0.825738	0.554464	0.677917	0.556767	0.61773	0.634762	0.592137	0.723207	0.199621	0.534081	0.687194	0.595034
	0.446988	0.651061	0.609629	0.445384	0.779887	0.691935	0.640476	0.684767	0.528808	0.684345	0.85229	0.357446	0.538444	0.666545	1.07983	0.852353	0.934107	0.589143	0.557667	0.6783	0.870228	0.71714	0.673179	0.87472	0.796399	0.832889	0.625259	0.544664	0.493329	0.603566	0.623386	0.745318	0.683447	0.641706	0.48531	0.577711	0.862129	0.927406	0.582157	0.727506	0.559779	0.648852	0.67471	0.617544	0.768644	0.211996	0.563469	0.697748	0.616731
	0.472537	0.682457	0.633327	0.450023	0.813386	0.717534	0.663979	0.723254	0.540355	0.673695	0.872105	0.355388	0.546235	0.698991	1.10564	0.863495	0.947652	0.596492	0.579886	0.701888	0.947635	0.803571	0.741645	0.908497	0.829858	0.876093	0.636517	0.614576	0.529861	0.611667	0.656151	0.756045	0.727262	0.673985	0.496328	0.642129	0.896935	0.952052	0.641895	0.760772	0.561533	0.68071	0.702622	0.63795	0.761422	0.210788	0.603962	0.731032	0.639831
	0.465075	0.67368	0.661691	0.474464	0.843698	0.697585	0.704892	0.713118	0.547701	0.734667	0.909756	0.402226	0.561639	0.723248	1.14427	0.884929	0.979181	0.607166	0.594468	0.720784	0.96952	0.808262	0.754293	0.941689	0.862746	0.909829	0.642474	0.63741	0.506383	0.622192	0.682176	0.8045	0.748048	0.702105	0.520559	0.666681	0.942559	0.977659	0.66521	0.781751	0.601389	0.706711	0.728941	0.656615	0.778549	0.231136	0.596825	0.764468	0.650997
	0.467349	0.726585	0.679483	0.469643	0.852772	0.71299	0.721028	0.725924	0.567819	0.696336	0.912202	0.37688	0.567678	0.715504	1.16518	0.898396	0.994759	0.610043	0.616511	0.734366	1.02516	0.849976	0.755537	0.970423	0.897216	0.951105	0.655632	0.659783	0.52707	0.645346	0.687514	0.807792	0.77529	0.71952	0.537231	0.623686	0.927954	1.00332	0.684766	0.812187	0.619425	0.716982	0.767922	0.690376	0.847085	0.245149	0.619202	0.783232	0.65662
	0.508671	0.742852	0.709406	0.496418	0.885344	0.735591	0.726503	0.772521	0.597402	0.786166	0.967297	0.394534	0.603201	0.763277	1.13219	0.904163	0.977594	0.628572	0.634083	0.740475	1.04674	0.87661	0.815137	1.00579	0.905972	0.968572	0.643148	0.641212	0.577133	0.673074	0.714097	0.836649	0.7767	0.750945	0.550033	0.69922	0.971605	1.02702	0.654676	0.829957	0.611837	0.750464	0.779545	0.684432	0.840398	0.241697	0.648418	0.785663	0.680448
	0.517142	0.752561	0.72723	0.497194	0.891385	0.755983	0.731644	0.771384	0.595022	0.713379	0.954931	0.375524	0.611351	0.765517	1.12826	0.911507	0.993275	0.622706	0.621192	0.750514	1.03082	0.829453	0.772037	1.03526	0.930943	0.995855	0.651326	0.671094	0.537812	0.680643	0.731518	0.856374	0.789593	0.768408	0.566548	0.709076	1.01205	1.05783	0.729878	0.854884	0.619702	0.75604	0.822365	0.708564	0.880055	0.261711	0.643217	0.802929	0.693067
	0.522369	0.772148	0.733743	0.504045	0.906954	0.768078	0.75805	0.792954	0.606712	0.734346	0.976165	0.379527	0.634623	0.764321	1.17107	0.899798	1.00315	0.63722	0.651895	0.779833	1.06485	0.830757	0.77568	1.06531	0.93044	1.02331	0.592077	0.668114	0.571926	0.69942	0.743332	0.876129	0.807076	0.7932	0.583461	0.7086	1.02494	1.08654	0.702282	0.867834	0.656794	0.787861	0.850418	0.72497	0.89884	0.277613	0.638359	0.80013	0.707709
	0.535259	0.768103	0.748536	0.523354	0.932047	0.790696	0.766219	0.788471	0.572643	0.762411	0.956906	0.431067	0.655245	0.778031	1.1889	0.936141	1.00006	0.648513	0.649122	0.809397	1.1326	0.914648	0.829054	1.07683	0.949022	1.00603	0.619026	0.682163	0.593663	0.710576	0.750525	0.911728	0.837014	0.808931	0.606986	0.705839	1.02686	1.08259	0.73935	0.895312	0.665168	0.78816	0.848428	0.715814	0.882961	0.273275	0.695854	0.819707	0.71515
	0.531765	0.798694	0.750952	0.52215	0.946833	0.787965	0.772512	0.824183	0.621077	0.793683	0.98799	0.396042	0.665405	0.779942	1.20587	0.903975	1.02532	0.652338	0.652495	0.794228	1.15786	0.930493	0.841832	1.10499	0.963609	1.02496	0.68524	0.697817	0.622726	0.718469	0.769983	0.896186	0.832833	0.813811	0.620139	0.757151	1.03644	1.1746	0.729741	0.918586	0.66701	0.806111	0.85656	0.721487	0.882972	0.270399	0.684184	0.827633	0.722763
	0.53846	0.791687	0.775037	0.511467	0.967749	0.811476	0.783395	0.827068	0.606539	0.76505	1.02232	0.411398	0.675669	0.807923	1.19303	0.912343	1.00411	0.647844	0.679505	0.813009	1.17728	0.988604	0.897388	1.12615	0.992265	1.04784	0.704217	0.685525	0.555807	0.71228	0.785664	0.931344	0.856925	0.838135	0.632879	0.746862	1.0779	1.13366	0.761652	0.937961	0.660013	0.82664	0.869481	0.726808	0.907128	0.277756	0.68194	0.84005	0.735297
	0.566268	0.837617	0.791414	0.538036	0.990198	0.823367	0.803402	0.845747	0.619682	0.775958	1.02505	0.395669	0.675371	0.825951	1.24828	0.939299	1.03603	0.656478	0.667451	0.815233	1.19653	1.00032	0.915098	1.12529	0.988824	1.04022	0.622956	0.692672	0.5569	0.744326	0.780691	0.913184	0.841767	0.834531	0.631699	0.79087	1.0738	1.11612	0.758822	0.946673	0.711702	0.819373	0.870846	0.73601	0.878832	0.281678	0.706341	0.834704	0.737046
	0.577805	0.817499	0.796247	0.520691	0.979592	0.822364	0.823317	0.883288	0.63527	0.80817	1.049	0.417676	0.686109	0.796585	1.20621	0.936997	1.03146	0.65321	0.66889	0.84478	1.21154	1.02568	0.924375	1.14309	0.993345	1.06355	0.705856	0.713413	0.61943	0.776913	0.801556	0.935615	0.838509	0.846987	0.645476	0.755183	1.07323	1.1174	0.782093	0.954011	0.683586	0.835441	0.894744	0.757549	0.894627	0.301332	0.698739	0.855084	0.744242
	0.552154	0.845517	0.829953	0.551227	0.991474	0.813206	0.819023	0.877649	0.645982	0.774462	1.06119	0.46016	0.685028	0.824245	1.18458	0.89968	1.00371	0.673012	0.67707	0.833586	1.23421	1.05294	0.953729	1.16101	1.00835	1.07225	0.653618	0.729959	0.577771	0.756582	0.808158	0.951891	0.844151	0.875382	0.653667	0.797687	1.07238	1.16785	0.756708	0.973153	0.683755	0.825518	0.891296	0.750844	0.916888	0.299383	0.707469	0.851499	0.759627
	0.591613	0.835067	0.819263	0.565952	1.0015	0.828367	0.832094	0.878069	0.632082	0.779621	1.05185	0.415338	0.697858	0.816845	1.20585	0.941513	1.02433	0.65524	0.694453	0.824324	1.21537	1.03693	0.915548	1.15322	1.01724	1.08788	0.641513	0.742216	0.621363	0.774511	0.816981	0.963861	0.878605	0.874051	0.66288	0.801345	1.09067	1.13917	0.762613	0.987037	0.655733	0.836373	0.913779	0.768107	0.922785	0.316598	0.700748	0.858764	0.760555
	0.61823	0.855568	0.843978	0.563948	1.01512	0.849043	0.842884	0.907542	0.656657	0.789216	1.08197	0.447271	0.704239	0.835893	1.22214	0.929679	1.00034	0.667799	0.699802	0.853799	1.24676	1.04793	0.925116	1.17515	1.02386	1.09122	0.665926	0.743675	0.616848	0.771466	0.824132	0.960087	0.865891	0.876674	0.67699	0.767749	1.08511	1.20107	0.79812	0.993787	0.681412	0.853619	0.903783	0.768174	0.942601	0.317046	0.698193	0.862422	0.767531
	0.613764	0.929908	0.853059	0.570851	1.01395	0.851915	0.853253	0.885342	0.657542	0.756877	1.08077	0.460467	0.723007	0.834582	1.22024	0.932638	1.01256	0.678096	0.712125	0.812515	1.26523	1.06981	0.948526	1.16413	1.01151	1.09051	0.645138	0.722572	0.622949	0.765531	0.837061	0.974279	0.876147	0.883907	0.685034	0.756548	1.10184	1.19557	0.794951	0.978493	0.664185	0.839744	0.913484	0.771518	0.903636	0.300794	0.689542	0.871016	0.769584
	0.634242	0.872282	0.856753	0.577807	1.02986	0.856953	0.844096	0.908547	0.643761	0.768823	1.08294	0.451767	0.729116	0.807087	1.17957	0.91508	0.98577	0.674235	0.720217	0.833961	1.26417	1.07128	0.94872	1.1687	1.0207	1.08871	0.67932	0.742086	0.58388	0.78515	0.827059	0.993865	0.890108	0.8774	0.695125	0.814978	1.10625	1.18917	0.768849	1.00473	0.659916	0.840349	0.925391	0.784065	0.905951	0.329135	0.692157	0.882376	0.773763
	0.606079	0.850827	0.863081	0.586459	1.04625	0.861427	0.878039	0.907056	0.649519	0.741632	1.07703	0.48051	0.743735	0.821428	1.21494	0.939606	0.996983	0.656081	0.707759	0.852484	1.28458	1.11297	0.961503	1.17798	1.01515	1.09779	0.684722	0.746475	0.577018	0.776739	0.849879	1.0013	0.897825	0.906415	0.715542	0.78898	1.08971	1.21526	0.814852	1.01514	0.685605	0.865899	0.935356	0.78176	0.922586	0.328032	0.709614	0.868487	0.782069
	0.597465	0.872613	0.882446	0.60021	1.01137	0.867996	0.862554	0.918254	0.665334	0.736109	1.11277	0.442523	0.76579	0.828813	1.1605	0.92053	0.993788	0.654497	0.715928	0.848942	1.25914	1.07414	0.921636	1.17912	1.01454	1.09933	0.634425	0.735509	0.559018	0.77397	0.858282	0.98981	0.895253	0.893513	0.715796	0.822425	1.0993	1.17961	0.773799	1.01094	0.633042	0.862091	0.935896	0.790132	0.936584	0.335925	0.700343	0.887856	0.775856
	0.625799	0.886865	0.893414	0.584936	1.02838	0.873959	0.872792	0.941248	0.669768	0.752362	1.10871	0.45179	0.773649	0.847574	1.15319	0.91357	0.981398	0.671097	0.735636	0.852883	1.27616	1.08415	0.908856	1.17175	1.01904	1.07712	0.657143	0.737549	0.55119	0.778966	0.851126	1.0287	0.908124	0.906451	0.735269	0.797429	1.09332	1.18681	0.8001	1.01208	0.700468	0.867571	0.935592	0.77876	0.87651	0.324409	0.698444	0.896358	0.788688
	0.609211	0.921114	0.877239	0.585534	1.01681	0.876714	0.87533	0.936311	0.681132	0.768027	1.11807	0.459175	0.773116	0.850324	1.14585	0.920643	0.98916	0.663741	0.715174	0.87209	1.24503	1.04906	0.874872	1.18329	1.026	1.099	0.653283	0.7193	0.577224	0.786008	0.859442	1.02658	0.919112	0.917693	0.747752	0.767356	1.07975	1.16162	0.812743	1.01002	0.650049	0.863505	0.948113	0.784835	0.932031	0.335534	0.699189	0.890834	0.789523
	0.633913	0.909479	0.913026	0.607094	1.01804	0.877758	0.876151	0.945897	0.67162	0.76024	1.09737	0.428915	0.778076	0.874624	1.14781	0.902952	0.981764	0.65774	0.731158	0.87568	1.23353	1.04468	0.891318	1.17765	1.01475	1.09536	0.612708	0.763766	0.546118	0.771514	0.874741	1.01306	0.905164	0.907692	0.732206	0.817357	1.11362	1.17374	0.837203	1.01955	0.67953	0.860557	0.929894	0.789665	0.894331	0.33066	0.696987	0.888568	0.79843
	0.634378	0.905839	0.913733	0.607459	1.03835	0.878875	0.87712	0.958831	0.696883	0.797709	1.13461	0.485916	0.784083	0.930415	1.15487	0.922751	0.979241	0.676691	0.71877	0.852652	1.26116	1.03307	0.875547	1.18056	1.02667	1.09248	0.645416	0.754718	0.660108	0.771694	0.874053	1.02006	0.889818	0.91418	0.737423	0.788079	1.12439	1.1722	0.773356	1.02259	0.675496	0.842409	0.941916	0.779091	0.895661	0.33652	0.693154	0.896868	0.800614
	0.618238	0.91972	0.922298	0.613366	1.01759	0.898514	0.885859	0.947173	0.681114	0.813675	1.11077	0.417113	0.794341	0.910845	1.13086	0.909186	0.992257	0.64959	0.727552	0.862516	1.214	0.996941	0.819045	1.17072	1.0222	1.09053	0.631452	0.72953	0.663364	0.781179	0.87737	1.01632	0.918712	0.907684	0.726256	0.81264	1.11397	1.12164	0.70537	1.01614	0.675477	0.868632	0.95887	0.793956	0.895267	0.337499	0.70355	0.898546	0.791452
	0.665303	0.897839	0.914699	0.631168	1.02912	0.915228	0.882585	0.943236	0.696676	0.735762	1.1046	0.489745	0.785684	0.898134	1.15654	0.912532	0.994496	0.650661	0.725007	0.872854	1.2259	1.02262	0.824555	1.19066	1.02803	1.09399	0.629339	0.733912	0.665843	0.77	0.873505	1.00592	0.896434	0.913067	0.731646	0.807762	1.08647	1.17473	0.770027	1.0203	0.704307	0.864226	0.947588	0.787663	0.898994	0.354576	0.690353	0.894306	0.800294
	0.64265	0.895476	0.931143	0.63371	1.03807	0.91007	0.878024	0.966	0.698368	0.780466	1.12871	0.454833	0.777377	0.899403	1.12154	0.901097	0.986218	0.703743	0.717568	0.854983	1.24339	1.04893	0.870748	1.191	1.02957	1.09824	0.633754	0.736144	0.667939	0.786012	0.882849	1.02705	0.908156	0.932251	0.749606	0.864493	1.11975	1.17605	0.771167	1.01774	0.674369	0.86912	0.953947	0.783473	0.946124	0.356237	0.695769	0.893042	0.802303
	0.646965	0.902034	0.922865	0.655658	1.03142	0.920433	0.895686	0.980357	0.697238	0.762404	1.1415	0.468955	0.793462	0.903072	1.1368	0.901694	0.987969	0.665145	0.71699	0.860914	1.21804	1.0158	0.829177	1.1942	1.04546	1.09952	0.613811	0.752526	0.602573	0.793394	0.880287	1.02543	0.887101	0.918708	0.736809	0.837793	1.10823	1.2036	0.794484	1.01772	0.663286	0.857063	0.962728	0.796591	0.928279	0.378849	0.695136	0.888997	0.812047
	0.650875	0.885342	0.940789	0.647672	1.03916	0.902152	0.90389	0.973989	0.710062	0.817605	1.14597	0.450249	0.790366	0.932035	1.15623	0.918981	0.989312	0.654752	0.732086	0.863513	1.26543	1.09188	0.92072	1.19772	1.0409	1.11108	0.608629	0.760188	0.666943	0.775189	0.887782	1.03103	0.912375	0.917206	0.74126	0.859744	1.1036	1.20625	0.835668	1.0213	0.683884	0.853248	0.962913	0.793859	0.920972	0.366727	0.694409	0.892095	0.805232
	0.643033	0.87422	0.943851	0.652347	1.03386	0.912052	0.896834	0.97751	0.719601	0.809021	1.1781	0.500494	0.798087	0.913203	1.11874	0.911556	0.98785	0.663254	0.728777	0.892301	1.24853	1.06581	0.876169	1.19854	1.04088	1.10755	0.594059	0.766298	0.629023	0.778726	0.879603	1.02594	0.915285	0.939731	0.760205	0.860508	1.07539	1.21922	0.818533	1.03787	0.649495	0.849374	0.948689	0.776351	0.890733	0.365648	0.692861	0.88226	0.812078
	0.67013	0.904844	0.950472	0.675678	1.0058	0.893517	0.889796	0.994776	0.737452	0.842213	1.20159	0.524569	0.810643	0.944125	1.1541	0.904888	0.99966	0.662936	0.724381	0.905503	1.25554	1.08086	0.885095	1.19348	1.04974	1.10437	0.612042	0.753605	0.589529	0.778082	0.886055	1.02684	0.922509	0.941984	0.7699	0.87804	1.11687	1.23285	0.825738	1.04903	0.740341	0.87269	0.966522	0.798662	0.878925	0.370386	0.702785	0.904188	0.81017
	0.679866	0.900175	0.938587	0.68745	1.01203	0.89744	0.886285	0.984746	0.698208	0.771472	1.16548	0.514425	0.794597	0.927753	1.15947	0.921489	1.00684	0.675416	0.717379	0.901071	1.26097	1.08483	0.911196	1.20726	1.05433	1.09962	0.61451	0.750737	0.641511	0.773829	0.89602	1.03073	0.899624	0.939031	0.765314	0.806113	1.10686	1.2322	0.808225	1.03072	0.683646	0.875342	0.972603	0.806224	0.910686	0.386267	0.697221	0.904924	0.820052
	0.665304	0.919649	0.928134	0.658497	1.02178	0.904469	0.891603	0.948745	0.688439	0.848791	1.15338	0.52198	0.797564	0.916173	1.15025	0.891138	1.01064	0.658183	0.723628	0.911745	1.26468	1.09729	0.905418	1.20112	1.03787	1.10974	0.538365	0.750777	0.631377	0.803969	0.906716	1.05955	0.913493	0.959556	0.776429	0.88436	1.10119	1.2731	0.841141	1.02903	0.665511	0.859795	0.968852	0.806347	0.909987	0.381571	0.672689	0.912233	0.815708
[truncated: 11 more columns]

## Sheet: Panel P
Force (weak)	Lc (weak)
22	39.7504
43	36.1403
40	36.385
40	33.091
39	33.1787
25	43.5013
46	41.3594
23	33.4305
9	28.2789
20	25.8231
24	31.9783
27	29.0152
14	46.307
46	10.7584
38	12.7969
59	44.8396
31	35
