# Supplementary material for: The local mechanostructural properties of protein cargoes regulate nucleocytoplasmic transport
Source: Nat Phys. 2026 Apr 30;22(5):770–83. doi: 10.1038/s41567-026-03242-2 (PMC13183583; doi:10.1038/s41567-026-03242-2)
Supplement: Supplementary file 7 — Statistical source data for Fig. 2. [file 41567_2026_3242_MOESM7_ESM.xlsx]

## Sheet: Panel D
Force (pN)	Lc
111	21
88	25
89	24
108	24.9
100	25
100	22
101	31
101	23.9
110	24.8
111	24.8
104	26

## Sheet: Panel H-I
Ig27 import forward	NC1	NC2	NC3	NC5	NC6	NC7	NC8	NC9	NC10	NC11	NC12	NC14	NC15	NC16	NC1	NC3	NC4	NC5	NC6	NC7	NC8	NC9	NC10	NC11	NC12	NC13	NC14	NC15	NC16	NC17	NC18	NC19	NC20	NC22	NC25	NC26	NC27	NC28	NC30	NC31	NC34	NC35	NC37	NC38	NC39	NC40	NC41	NC42	NC43
	0	0	0	0	0	0	0	0	0	0	0	0	0	0	0	0	0	0	0	0	0	0	0	0	0	0	0	0	0	0	0	0	0	0	0	0	0	0	0	0	0	0	0	0	0	0	0	0	0
	0.201657	0.188318	0.169681	0.0806679	0.0735643	0.0975857	0.116617	0.131354	0.0911501	0.122615	0.0481889	0.0566351	0.0839826	0.0891578	0.0618382	0.0998264	0.0758552	0.0765263	0.069873	0.0649953	0.100624	0.130948	0.14428	0.142584	0.0740437	0.0872079	0.100759	0.0760128	0.0811558	0.0900302	0.127238	0.109181	0.0906015	0.119587	0.050717	0.0971411	0.0949271	0.117484	0.069072	0.0868536	0.0757591	0.121473	0.0501155	0.124622	0.118532	0.115468	0.0996826	0.100762	0.123298
	0.410749	0.373184	0.327214	0.166747	0.140516	0.197887	0.228867	0.232933	0.182599	0.245696	0.100285	0.111829	0.160236	0.189723	0.113587	0.160602	0.138475	0.127929	0.144612	0.121332	0.197455	0.31856	0.288496	0.302946	0.138495	0.183786	0.199532	0.148901	0.157789	0.190009	0.243378	0.209317	0.175708	0.252171	0.0691083	0.176374	0.167905	0.193874	0.134014	0.174142	0.145908	0.232062	0.104928	0.255109	0.234683	0.239975	0.196112	0.191684	0.224436
	0.579688	0.561261	0.470084	0.243948	0.210503	0.300421	0.309217	0.354956	0.285817	0.366865	0.150185	0.157346	0.227215	0.256371	0.160153	0.260675	0.217833	0.198226	0.217145	0.180103	0.295676	0.461694	0.448917	0.418652	0.205418	0.265808	0.301836	0.223208	0.235895	0.278024	0.352149	0.317944	0.267859	0.376252	0.105957	0.255903	0.247006	0.292529	0.199626	0.259919	0.208764	0.347183	0.156183	0.384199	0.337788	0.358591	0.313749	0.298511	0.325468
	0.749543	0.675499	0.61473	0.313714	0.286924	0.406199	0.398738	0.468191	0.36089	0.487745	0.199764	0.202536	0.288984	0.341458	0.21176	0.360072	0.289579	0.259169	0.278551	0.23288	0.377253	0.625203	0.597752	0.530539	0.266193	0.340513	0.398469	0.286374	0.309776	0.370058	0.452922	0.420288	0.351395	0.487622	0.131618	0.329995	0.320429	0.372925	0.262555	0.34572	0.269751	0.448544	0.206982	0.524256	0.480994	0.479659	0.409512	0.399385	0.428319
	0.924365	0.849145	0.747062	0.398509	0.33688	0.472022	0.503222	0.558555	0.428338	0.598077	0.247	0.271095	0.36192	0.421267	0.251622	0.44773	0.341077	0.323112	0.344369	0.279615	0.449114	0.74454	0.728244	0.657385	0.328628	0.409686	0.485994	0.345214	0.379941	0.456743	0.551375	0.520156	0.433349	0.614021	0.160839	0.405645	0.387522	0.447006	0.326446	0.423832	0.327835	0.540397	0.257052	0.613491	0.581194	0.585043	0.502828	0.482188	0.526495
	1.05972	0.961944	0.878822	0.464096	0.365521	0.546443	0.579537	0.625008	0.509395	0.695541	0.2961	0.32798	0.403732	0.496031	0.299732	0.492391	0.40844	0.374979	0.394583	0.329494	0.526051	0.868135	0.858651	0.76811	0.387256	0.476916	0.555951	0.400671	0.449753	0.533824	0.628349	0.613068	0.500076	0.709152	0.178846	0.487681	0.464552	0.529428	0.384439	0.502805	0.38441	0.63815	0.3049	0.729896	0.69823	0.699002	0.594942	0.571276	0.611804
	1.21421	1.09904	0.985358	0.527949	0.413763	0.632057	0.665771	0.737722	0.563196	0.78981	0.335811	0.37108	0.450451	0.550932	0.345158	0.567781	0.465342	0.426939	0.466513	0.381803	0.610209	1.01963	1.00698	0.874082	0.43726	0.533755	0.620816	0.450785	0.510388	0.603238	0.699129	0.695066	0.575656	0.796835	0.204114	0.551119	0.523083	0.607102	0.435201	0.571349	0.443193	0.71494	0.349442	0.868475	0.813729	0.792268	0.665533	0.641609	0.699673
	1.32938	1.2152	1.08417	0.581009	0.478171	0.71309	0.739297	0.793723	0.64606	0.873705	0.373844	0.396432	0.51134	0.623544	0.388925	0.604003	0.511201	0.484976	0.518136	0.417637	0.66584	1.13144	1.14872	0.957748	0.494083	0.601998	0.697351	0.49656	0.573659	0.673588	0.768308	0.782551	0.642118	0.900527	0.241885	0.618337	0.58394	0.690595	0.484421	0.640555	0.483797	0.796691	0.39306	0.945613	0.856623	0.901554	0.74758	0.697031	0.761124
	1.49325	1.35161	1.20685	0.651218	0.535837	0.779851	0.824393	0.871609	0.703853	0.950708	0.424216	0.442951	0.568757	0.722023	0.423356	0.668045	0.561358	0.53119	0.568177	0.459921	0.715155	1.20888	1.25035	1.06536	0.537166	0.644501	0.766437	0.534947	0.631327	0.72979	0.826869	0.870967	0.703173	0.995445	0.271266	0.698635	0.666304	0.753165	0.535621	0.706868	0.526895	0.877451	0.431239	1.02777	1.00831	0.964685	0.786581	0.773076	0.824969
	1.53067	1.40078	1.26592	0.703373	0.557118	0.842137	0.884691	0.921178	0.730196	1.0167	0.47326	0.464829	0.621792	0.754642	0.467911	0.698442	0.609294	0.577088	0.618809	0.500732	0.790229	1.29485	1.34412	1.11878	0.586933	0.688875	0.803075	0.575828	0.670348	0.777299	0.876894	0.936826	0.744468	1.05173	0.298052	0.757145	0.732389	0.822236	0.580721	0.765954	0.557452	0.93532	0.463832	1.11482	1.12036	1.06355	0.871744	0.831929	0.868577
	1.63764	1.47658	1.32959	0.768692	0.634247	0.917364	0.972107	1.00637	0.794249	1.08289	0.488431	0.499294	0.661553	0.829305	0.502155	0.725182	0.658121	0.620272	0.665006	0.542603	0.839342	1.37614	1.47549	1.16421	0.626088	0.742265	0.874007	0.618613	0.724542	0.836398	0.929594	1.01833	0.811947	1.15377	0.313241	0.818943	0.802522	0.889958	0.626192	0.819295	0.597561	1.00707	0.498722	1.20717	1.17098	1.1366	0.921837	0.882021	0.935636
	1.73224	1.54841	1.41964	0.818967	0.659679	1.01052	1.0422	1.04925	0.82057	1.1733	0.542714	0.516216	0.677931	0.880788	0.526167	0.780461	0.694703	0.652981	0.704295	0.57336	0.87541	1.38329	1.51034	1.21112	0.66703	0.780533	0.917918	0.650485	0.76846	0.879583	0.964808	1.07354	0.861709	1.20795	0.328999	0.875812	0.871912	0.934519	0.664126	0.861441	0.62835	1.05367	0.527208	1.20841	1.24271	1.172	0.967879	0.921773	0.941264
	1.80425	1.60575	1.45123	0.86648	0.713	1.00612	1.05853	1.10036	0.875199	1.21343	0.574608	0.539649	0.728819	0.927151	0.556423	0.802641	0.733228	0.686836	0.749846	0.621895	0.940289	1.45595	1.61672	1.2629	0.694053	0.814083	0.951978	0.688806	0.788007	0.89866	1.00176	1.1284	0.90484	1.27788	0.338189	0.924257	0.916344	0.981452	0.709085	0.905506	0.657786	1.10936	0.555646	1.30151	1.30919	1.25296	1.03155	0.962548	0.987271
	1.84609	1.67018	1.49214	0.925981	0.757219	1.05045	1.09111	1.13912	0.889538	1.26378	0.593699	0.572121	0.74406	0.967729	0.582928	0.838099	0.769597	0.720103	0.763972	0.631571	0.972285	1.52491	1.6868	1.30278	0.734967	0.83637	0.981459	0.72158	0.821528	0.939451	1.03284	1.19236	0.946386	1.31965	0.370602	0.978245	0.972977	1.02787	0.747083	0.9417	0.688489	1.16077	0.584581	1.33332	1.34982	1.30407	1.06206	0.995721	1.02065
	1.97908	1.79333	1.60668	0.951301	0.779767	1.09231	1.13968	1.16117	0.914966	1.31719	0.621319	0.590333	0.771316	0.975649	0.609247	0.844464	0.799773	0.743996	0.796042	0.654972	1.00764	1.55805	1.76791	1.33514	0.765044	0.870773	1.01214	0.749883	0.860848	0.979625	1.06841	1.23907	0.96838	1.37592	0.426364	1.03453	1.03555	1.086	0.78315	0.985761	0.715888	1.19621	0.610095	1.37874	1.4139	1.35528	1.08084	1.0223	1.04135
	1.95839	1.78884	1.61354	1.00475	0.808154	1.11496	1.15298	1.20125	0.940713	1.34198	0.645425	0.618793	0.792069	1.02963	0.635478	0.879739	0.828598	0.763214	0.838432	0.68697	1.04414	1.59265	1.85011	1.41282	0.793214	0.89392	1.03966	0.771075	0.894308	1.01983	1.08682	1.29295	1.01392	1.44775	0.451822	1.0576	1.05315	1.11082	0.816479	1.02606	0.749585	1.25459	0.63597	1.46585	1.46079	1.39725	1.10842	1.03698	1.04549
	1.98258	1.75823	1.60578	1.03811	0.831404	1.17562	1.22328	1.2218	0.945914	1.37209	0.656314	0.625732	0.809142	1.09382	0.663315	0.881267	0.854925	0.79937	0.877126	0.71985	1.09333	1.63477	1.97299	1.44585	0.816596	0.901181	1.05885	0.797618	0.911995	1.05557	1.10561	1.31709	1.03035	1.44062	0.459414	1.11727	1.11064	1.15434	0.84742	1.05812	0.776947	1.2888	0.663614	1.49883	1.53031	1.44604	1.14779	1.06443	1.07117
	2.06813	1.82861	1.671	1.07927	0.874322	1.16568	1.22193	1.29118	0.995523	1.41601	0.697797	0.639557	0.827791	1.08576	0.688876	0.893719	0.871265	0.807588	0.910359	0.743169	1.12864	1.70882	2.10012	1.51399	0.843294	0.933504	1.10116	0.819175	0.94885	1.09925	1.14311	1.38516	1.08259	1.50374	0.476063	1.18835	1.19453	1.21597	0.880102	1.09059	0.804396	1.33889	0.689103	1.54231	1.57462	1.49082	1.15399	1.10831	1.0938
	2.10275	1.85169	1.70016	1.1107	0.884325	1.19852	1.26883	1.30137	0.967414	1.45015	0.716031	0.66277	0.859432	1.14985	0.721125	0.925698	0.903845	0.818693	0.945256	0.780693	1.18411	1.67577	2.08852	1.53959	0.874078	0.959991	1.13445	0.847801	0.977124	1.12059	1.15342	1.4137	1.10328	1.55129	0.465586	1.13468	1.10804	1.16029	0.906028	1.11064	0.812928	1.35246	0.704931	1.6331	1.68089	1.51662	1.19378	1.11062	1.09351
	2.11196	1.86905	1.71784	1.12961	0.885197	1.26098	1.31601	1.32018	1.00196	1.46979	0.743858	0.701018	0.88028	1.21661	0.745598	0.941294	0.928519	0.844928	0.960233	0.7964	1.20278	1.71449	2.14544	1.55137	0.893969	0.961436	1.12654	0.869826	0.969721	1.14212	1.18116	1.42387	1.10938	1.54689	0.465154	1.17913	1.15713	1.19038	0.938618	1.1481	0.837228	1.38477	0.724941	1.63958	1.66089	1.55325	1.24046	1.14452	1.14209
	2.12073	1.86625	1.74461	1.14875	0.923253	1.24418	1.32604	1.36314	1.0199	1.48529	0.77811	0.70233	0.920542	1.2538	0.767765	0.960423	0.92569	0.859519	0.982256	0.795166	1.19499	1.70074	2.14569	1.58599	0.919731	0.994204	1.16528	0.884953	0.99265	1.17941	1.19908	1.47317	1.13723	1.58904	0.457962	1.21139	1.1765	1.21297	0.947469	1.15795	0.84647	1.39779	0.752314	1.74026	1.78838	1.60347	1.27876	1.16746	1.13752
	2.22546	1.9583	1.78447	1.17116	0.938205	1.29416	1.33815	1.36061	1.00803	1.54214	0.775353	0.730626	0.913572	1.31518	0.787497	0.960008	0.950093	0.878277	1.04482	0.851793	1.25103	1.74794	2.24578	1.61422	0.938772	0.988633	1.16291	0.895894	1.00019	1.19924	1.20194	1.47268	1.14614	1.5911	0.461454	1.25042	1.19414	1.2349	0.961249	1.16992	0.865123	1.41509	0.754309	1.69169	1.75885	1.56482	1.23263	1.16404	1.14795
	2.22166	2.00743	1.8189	1.2037	0.9752	1.30066	1.35248	1.37294	1.00751	1.53604	0.789519	0.739803	0.947325	1.34888	0.799724	0.982256	0.987124	0.884099	1.05117	0.845112	1.24175	1.74308	2.23612	1.59777	0.945061	1.01231	1.16175	0.90901	1.02832	1.24508	1.20746	1.49902	1.17039	1.65228	0.468487	1.29102	1.21627	1.27436	0.978749	1.18828	0.878693	1.43861	0.769335	1.69591	1.77473	1.62007	1.26509	1.17483	1.14915
	2.29296	2.02668	1.85523	1.23181	0.971164	1.30992	1.35668	1.36685	1.04564	1.51809	0.828193	0.737387	0.936558	1.33223	0.821657	0.999416	0.983327	0.906886	1.07024	0.866378	1.25013	1.75266	2.29267	1.64787	0.96399	1.02255	1.18783	0.926834	1.02199	1.26651	1.22643	1.51797	1.17832	1.6456	0.468181	1.337	1.2643	1.28111	1.00477	1.19728	0.897306	1.46676	0.793359	1.7059	1.74514	1.63206	1.26885	1.1784	1.15286
	2.33981	2.17446	1.94097	1.24984	0.993735	1.31093	1.32691	1.41421	1.03003	1.55034	0.791863	0.746536	0.983101	1.42316	0.837447	1.00964	0.996135	0.912864	1.079	0.871934	1.24644	1.67131	2.27337	1.63764	0.978498	1.03879	1.19743	0.94069	1.04285	1.30135	1.25294	1.5503	1.22952	1.68383	0.450821	1.37786	1.29028	1.31527	1.01107	1.20342	0.911877	1.46829	0.812292	1.73423	1.83776	1.67064	1.29574	1.21754	1.16382
	2.3628	2.17448	1.97206	1.27309	1.02505	1.35484	1.3697	1.3957	1.04237	1.57202	0.856355	0.742162	0.958022	1.4134	0.841387	1.01393	1.01064	0.941683	1.09551	0.874495	1.25799	1.70737	2.33319	1.6717	0.998751	1.0464	1.21886	0.960037	1.06	1.30565	1.26365	1.58462	1.2534	1.70273	0.445269	1.45691	1.35254	1.36301	1.04402	1.23084	0.922471	1.50344	0.832112	1.76921	1.86025	1.68852	1.3237	1.2064	1.16222
	2.40093	2.2027	2.01578	1.29741	1.00537	1.36303	1.35574	1.43006	1.05631	1.58641	0.855837	0.77832	0.985859	1.46592	0.863354	1.03527	1.01496	0.939015	1.09689	0.864696	1.24982	1.6654	2.25695	1.65841	1.01011	1.05579	1.23284	0.965738	1.07798	1.32791	1.27666	1.6144	1.27683	1.73632	0.433876	1.43409	1.31963	1.35031	1.05278	1.22552	0.924391	1.49094	0.866278	1.85919	2.00215	1.74981	1.32672	1.24154	1.2006
	2.44848	2.25249	2.02846	1.29881	1.00266	1.38899	1.37233	1.40193	1.04479	1.58979	0.86472	0.760269	0.97108	1.49861	0.872982	1.0623	1.02371	0.951058	1.10507	0.869088	1.26668	1.66646	2.28114	1.65401	1.03023	1.07352	1.25425	0.975913	1.06582	1.32844	1.27957	1.64088	1.28011	1.75443	0.438286	1.47274	1.33902	1.36203	1.07159	1.2449	0.927846	1.47677	0.870646	1.77441	1.84093	1.72025	1.32875	1.23425	1.18239
	2.42077	2.21971	2.01903	1.3394	1.03775	1.38327	1.38635	1.41183	1.05913	1.6133	0.891029	0.769701	1.02304	1.56917	0.89135	1.06722	1.0453	0.971104	1.1072	0.864542	1.26494	1.64235	2.28562	1.67449	1.03772	1.08214	1.25526	0.980516	1.08174	1.33847	1.29312	1.63296	1.27717	1.76727	0.438576	1.52477	1.37696	1.39071	1.07318	1.25078	0.938765	1.50875	0.888483	1.80089	1.92389	1.73927	1.33064	1.23834	1.20189
	2.44214	2.16957	1.99904	1.32739	1.02987	1.37545	1.39376	1.4508	1.05476	1.6084	0.859456	0.791755	1.01214	1.56174	0.912494	1.09592	1.0588	0.984503	1.15097	0.911564	1.29986	1.67935	2.3107	1.70351	1.04872	1.1081	1.27385	0.998897	1.08155	1.33337	1.30033	1.68404	1.32468	1.80218	0.458615	1.53955	1.38014	1.40536	1.08848	1.26289	0.948143	1.51658	0.904809	1.76028	1.87621	1.74098	1.31436	1.23259	1.19069
	2.41652	2.1515	1.96383	1.3606	1.03252	1.39976	1.41045	1.4501	1.06511	1.59119	0.907978	0.79228	1.00463	1.53805	0.92498	1.09103	1.07251	0.994777	1.16399	0.919993	1.31304	1.69428	2.41994	1.76289	1.05686	1.10538	1.25463	0.995193	1.08886	1.31871	1.2867	1.67304	1.29746	1.78352	0.467241	1.56371	1.39585	1.38934	1.1097	1.26371	0.957373	1.52458	0.913585	1.80121	1.9203	1.75917	1.35948	1.2433	1.1802
	2.43106	2.15407	1.9751	1.36454	1.06755	1.43018	1.42101	1.42875	1.08281	1.60311	0.936526	0.789273	1.00917	1.58573	0.957274	1.09129	1.08059	1.01039	1.198	0.943292	1.36345	1.71578	2.45449	1.8054	1.07029	1.11766	1.27567	1.00399	1.09803	1.3308	1.3074	1.70864	1.3305	1.81697	0.492002	1.56897	1.38566	1.39571	1.13701	1.29197	0.971043	1.53787	0.914854	1.74842	1.88378	1.7654	1.33913	1.23129	1.17288
	2.41497	2.13096	1.97952	1.35486	1.07186	1.42194	1.41124	1.44818	1.09953	1.61399	0.912539	0.813856	1.01549	1.53104	0.955881	1.09153	1.08872	1.01173	1.18301	0.924198	1.33382	1.6851	2.39128	1.7717	1.08085	1.12071	1.26056	0.997729	1.07889	1.33533	1.31859	1.70656	1.33161	1.84428	0.493868	1.59802	1.38647	1.40159	1.13555	1.27575	0.97669	1.5246	0.92644	1.77531	1.89934	1.76748	1.34717	1.24394	1.19286
	2.41706	2.16021	1.97847	1.36032	1.06639	1.46264	1.46438	1.45397	1.09341	1.65224	0.926503	0.812929	1.01074	1.62455	0.970152	1.1078	1.07735	1.02431	1.17728	0.911744	1.32158	1.64509	2.3395	1.73807	1.0936	1.13545	1.25922	1.01161	1.09666	1.33442	1.32087	1.74337	1.3621	1.84496	0.505915	1.62623	1.40711	1.43219	1.14591	1.28904	0.980372	1.51673	0.938605	1.82647	1.96784	1.76884	1.3712	1.26228	1.19643
	2.46344	2.22461	2.04642	1.38993	1.06289	1.44376	1.43525	1.4683	1.08215	1.62394	0.952905	0.806838	1.01537	1.64825	0.989561	1.10783	1.06109	1.03405	1.19771	0.934961	1.35061	1.62689	2.36171	1.74872	1.10327	1.11632	1.27472	1.00501	1.10772	1.34667	1.3272	1.73602	1.34583	1.82858	0.511396	1.60374	1.37444	1.40951	1.15513	1.288	0.980589	1.50513	0.946694	1.79905	1.89491	1.79963	1.36522	1.2471	1.22832
	2.52313	2.25495	2.10171	1.37195	1.07238	1.44624	1.43947	1.46377	1.06062	1.60203	0.953592	0.829012	1.04342	1.65681	0.998028	1.13346	1.10027	1.0395	1.19524	0.927951	1.34301	1.63386	2.38114	1.74367	1.10883	1.13471	1.28841	1.01754	1.10366	1.31124	1.32416	1.7489	1.37274	1.87181	0.507636	1.67593	1.40936	1.45366	1.17044	1.30245	0.997896	1.50452	0.965635	1.87264	1.99302	1.84206	1.41891	1.28938	1.25437
	2.60885	2.35531	2.15299	1.3857	1.08482	1.46736	1.47988	1.48732	1.09584	1.63505	0.960288	0.826695	1.05302	1.71552	1.00856	1.1231	1.0946	1.05011	1.21458	0.925819	1.335	1.6207	2.43511	1.77583	1.1094	1.12967	1.2767	1.00459	1.09952	1.30308	1.33507	1.76029	1.36827	1.87824	0.516771	1.67613	1.39578	1.445	1.17557	1.30376	0.995972	1.49728	0.968568	1.80911	1.92779	1.81457	1.41777	1.27266	1.22973
	2.64581	2.35931	2.20513	1.42051	1.06578	1.54145	1.53959	1.49685	1.1134	1.61692	0.973718	0.824643	1.02481	1.73648	1.00956	1.11007	1.07354	1.04069	1.22517	0.940167	1.36418	1.60964	2.38644	1.76809	1.11229	1.11155	1.27054	1.00743	1.11089	1.27908	1.34108	1.7482	1.36984	1.87263	0.510045	1.60383	1.30803	1.36969	1.18186	1.30214	1.00349	1.49102	0.97241	1.87195	2.06737	1.84273	1.43251	1.26982	1.25429
	2.63148	2.39978	2.18153	1.42622	1.0904	1.57027	1.58542	1.48711	1.11157	1.63034	0.955309	0.82353	1.03706	1.69613	1.01287	1.12392	1.08088	1.05332	1.24552	0.942797	1.37933	1.62789	2.44196	1.7828	1.11148	1.10658	1.26591	0.995228	1.10753	1.28071	1.33684	1.73883	1.36941	1.83718	0.497065	1.55564	1.23546	1.31857	1.18362	1.3016	1.00764	1.45659	0.982163	1.78747	1.9385	1.82738	1.41362	1.25721	1.25188
	2.63188	2.35666	2.18752	1.42276	1.06342	1.52295	1.49193	1.48094	1.11042	1.59598	0.966665	0.840372	1.05493	1.70167	1.02335	1.12068	1.07643	1.04329	1.23724	0.93121	1.39075	1.5513	2.36736	1.74945	1.12021	1.12082	1.27101	1.00289	1.11878	1.27177	1.32375	1.74963	1.39107	1.87877	0.490401	1.60895	1.27753	1.35073	1.19637	1.30687	1.01875	1.47673	0.98264	1.72215	1.83746	1.80064	1.40683	1.27769	1.22499
	2.63697	2.36383	2.20535	1.43286	1.08367	1.54315	1.47414	1.5004	1.1267	1.59768	0.961969	0.843936	1.06512	1.75394	1.04334	1.15295	1.10219	1.05613	1.23181	0.919473	1.35375	1.52401	2.32459	1.6937	1.12266	1.12158	1.28112	1.00926	1.11721	1.2465	1.34483	1.76596	1.40609	1.88792	0.490107	1.66677	1.31157	1.39773	1.19758	1.30165	1.01429	1.45888	0.989336	1.76703	1.9514	1.80523	1.41905	1.27457	1.24885
	2.73601	2.50085	2.29526	1.42363	1.09552	1.50444	1.43762	1.50798	1.11383	1.60583	0.940466	0.837367	1.0594	1.77011	1.05503	1.1535	1.0976	1.05505	1.23217	0.905279	1.32994	1.51156	2.31561	1.67747	1.12658	1.12519	1.26741	1.00898	1.10325	1.22366	1.34587	1.74239	1.39844	1.88432	0.469808	1.71285	1.35186	1.44256	1.1955	1.31353	1.02757	1.44545	1.00135	1.78625	1.92454	1.81029	1.40296	1.27832	1.26005
	2.77106	2.53108	2.33098	1.42913	1.06678	1.51058	1.47014	1.48434	1.14936	1.58944	0.969882	0.847818	1.06259	1.8391	1.04614	1.13182	1.09152	1.04187	1.24354	0.905095	1.32837	1.52509	2.31496	1.67616	1.12765	1.12415	1.26131	1.00952	1.0862	1.23073	1.34285	1.76429	1.40338	1.8756	0.448364	1.74809	1.36382	1.45037	1.20403	1.31726	1.02651	1.43667	0.994524	1.74349	1.84857	1.78534	1.39074	1.24332	1.25737
	2.80036	2.50302	2.34113	1.43282	1.079	1.52795	1.49976	1.49575	1.15035	1.5879	0.976294	0.845294	1.04925	1.81127	1.04835	1.18539	1.082	1.05697	1.23559	0.898358	1.31368	1.49019	2.30603	1.66219	1.12894	1.12413	1.27777	1.01831	1.1039	1.22138	1.34155	1.76703	1.41236	1.85568	0.424423	1.743	1.34707	1.43614	1.20854	1.30969	1.02333	1.43685	0.991418	1.73847	1.87118	1.78241	1.36731	1.25292	1.25698
	2.81894	2.57464	2.40644	1.46382	1.0903	1.5336	1.47211	1.52521	1.13235	1.59882	0.994706	0.842107	1.07663	1.78686	1.06289	1.16179	1.08951	1.05798	1.24967	0.906619	1.32559	1.54278	2.33026	1.69098	1.12925	1.12151	1.27361	1.0147	1.07978	1.20646	1.3291	1.77516	1.41066	1.85071	0.407205	1.77655	1.37681	1.45311	1.21081	1.31633	1.02599	1.42607	0.990604	1.75027	1.86914	1.80126	1.37539	1.25039	1.27343
[truncated: 91 more columns]

## Sheet: Panel L_M
	Force N	Force C				Time (ps)	H bonds N	H bonds C
	317	451				0	38.375	38.75
	277	455				10	46	47.125
	293	678				20	48.375	45
	290	539				30	49.75	47.875
	312	462				40	49.25	44.625
	301	469				50	47.75	50.125
	247	534				60	49.125	47.25
	278	533				70	49.25	48.75
						80	48.375	44.625
						90	50.5	49.25
						100	51.25	47.625
						110	50.5	46.875
						120	49.125	47.25
						130	48.625	46.75
						140	48.375	50
						150	49.75	49.625
						160	49.875	50.375
						170	48.625	49.125
						180	49.625	48.25
						190	50.125	48.5
						200	49.125	48.875
						210	49.75	50.875
						220	48.875	46.625
						230	50.625	47.625
						240	48.875	50.375
						250	49.75	49.125
						260	50.75	50.625
						270	52.125	51.375
						280	50.25	49.5
						290	51	50.375
						300	50.875	48.375
						310	50.625	49.75
						320	50.625	49.125
						330	50.25	51.375
						340	52.625	48.375
						350	52.125	50.625
						360	50.75	52.125
						370	52.625	51.75
						380	53.5	52.5
						390	51.25	51.125
						400	51.75	52
						410	49.125	53.125
						420	51.5	51.5
						430	52.125	50.625
						440	51.25	51
						450	53.125	52.875
						460	50.125	53.75
						470	50.875	52.625
						480	48.625	52.375
						490	50.875	50.875
						500	51.5	51.625
						510	51.125	51.625
						520	49.875	50.5
						530	49.5	52.125
						540	50.75	54
						550	50.75	53.25
						560	49.5	51.75
						570	50.625	51.125
						580	50.25	50.875
						590	51.75	50.375
						600	51.375	52.125
						610	51.375	50.875
						620	50.5	51.25
						630	50.75	54.375
						640	52.75	52.625
						650	51.625	52.375
						660	51.5	52.125
						670	51.375	52.625
						680	52.375	54.75
						690	54.375	53.375
						700	53	52.125
						710	51.625	50.25
						720	53.25	51.5
						730	52.5	53.375
						740	51.375	54.625
						750	51.375	52.625
						760	51	53.25
						770	51.625	51.625
						780	51.375	53
						790	52.125	52
						800	53.25	51.25
						810	52.375	54.125
						820	53.125	53.5
						830	52.25	54.125
						840	53.375	51.5
						850	52.5	52.25
						860	53.125	54.625
						870	53.125	51.25
						880	52.125	51.25
						890	51.875	51.375
						900	49.125	51.875
						910	51.25	51.875
						920	51.75	50.25
						930	51.625	52.875
						940	51.125	51
						950	51.875	50.875
						960	51	52.5
						970	51.5	51.625
						980	50.75	52.875
						990	51.125	52.75
						1000	50.875	54
						1010	51.875	55.125
						1020	50.25	52.5
						1030	50.625	52.75
						1040	51.625	51.375
						1050	50.75	49.75
						1060	52.625	52.125
						1070	50.5	50.625
						1080	50.5	52.125
						1090	53	52.25
						1100	51.125	51.125
						1110	51	53.25
						1120	51.375	53.5
						1130	51.25	53.125
						1140	52.375	53.125
						1150	50.875	53
						1160	51.75	51.375
						1170	51.625	50.625
						1180	53.375	52.125
						1190	51.25	52.375
						1200	52.5	51.25
						1210	50.75	53.125
						1220	50.75	51.25
						1230	50.375	48.625
						1240	49.125	51.125
						1250	51.5	49.75
						1260	49.625	50.75
						1270	50.625	52.125
						1280	51.25	49.375
						1290	49.375	50.375
						1300	50.375	49.25
						1310	49.5	49.75
						1320	50.25	49.5
						1330	51.75	49.5
						1340	49.75	48.5
						1350	48.5	47.375
						1360	50.25	49.75
						1370	49.625	50
						1380	49.25	48.5
						1390	48.625	47.25
						1400	47.75	48.5
						1410	49.625	46.5
						1420	49	47.625
						1430	48	46.25
						1440	48.375	47.625
						1450	49.125	46.75
						1460	45.75	48
						1470	47.625	45.875
						1480	47.25	44.125
						1490	47.875	46.875
						1500	48	46.5
						1510	47.75	48
						1520	47.625	48
						1530	48.625	46.75
						1540	49.625	47.5
						1550	46.75	46.5
						1560	46.75	46.375
						1570	47.625	47
						1580	47.625	47.375
						1590	46.625	46.5
						1600	49.125	47.375
						1610	45.875	45.875
						1620	47	45
						1630	45	43.25
						1640	48.625	44.25
						1650	48.5	44.125
						1660	46.75	43.25
						1670	48.75	41.625
						1680	47.25	43.5
						1690	48.75	42.375
						1700	47.25	44.25
						1710	47.875	44.875
						1720	47.625	43.75
						1730	46.625	43.5
						1740	47.5	45.125
						1750	48.125	43
						1760	48	43.5
						1770	49.125	43
						1780	48.875	42.5
						1790	47.375	43.75
						1800	47.5	43.75
						1810	48.125	42.625
						1820	48.875	43.125
						1830	49.125	43
						1840	48.125	42.875
						1850	48.5	42.5
						1860	45.875	44.875
						1870	47.875	43.125
						1880	49	45.25
						1890	47.25	43.375
						1900	48.75	46.625
						1910	47.125	46.375
						1920	48	42.125
						1930	47.75	46.375
						1940	46.875	43.25
						1950	47.125	44.5
						1960	48.875	45.375
						1970	49	42.25
						1980	47.25	42.125
						1990	47.125	43.5
						2000	45.75	43
						2010	49	41.625
						2020	46.375	46.125
						2030	47.25	42.125
						2040	46.5	43
						2050	46.75	44.75
						2060	46.5	43.75
						2070	46.375	43.625
						2080	47.875	44.75
						2090	46.375	43.5
						2100	47.125	43.125
						2110	46.5	41.25
						2120	46.5	41.875
						2130	47.625	43.375
						2140	48	44.125
						2150	48.375	43.125
						2160	46.375	42.375
						2170	47.25	42
						2180	46.625	42.875
						2190	48	43.25
						2200	47.5	43.125
						2210	47.75	44.125
						2220	48	43.5
						2230	47.375	44.125
						2240	48.875	42
						2250	47.125	42.5
						2260	46.375	41.375
						2270	46.5	39.875
						2280	46.375	42.25
						2290	49	41.25
						2300	48.25	43.625
						2310	44.75	43.75
						2320	44.75	44.375
						2330	45.5	42.375
						2340	44.875	43
						2350	46.25	42.875
						2360	47.125	42.375
						2370	45.5	42.75
						2380	45.125	43
						2390	46.5	43.5
						2400	45.875	41.5
						2410	46.625	43.625
						2420	44.875	42.25
						2430	46.875	45.625
						2440	46.25	43.125
						2450	45.875	41.875
						2460	47.125	42.75
						2470	46.375	45.75
						2480	46.125	45.25
						2490	48	45.125
						2500	46	43.5
						2510	45.625	44.5
						2520	46.625	43.625
						2530	44.875	41.75
						2540	45.5	44.875
						2550	45.5	43
						2560	44.875	43.625
						2570	44.875	43.75
						2580	45	43.75
						2590	44.5	41.125
						2600	46.375	41.25
						2610	45.875	42
						2620	46.25	44.75
						2630	46.125	44.625
						2640	46.25	43.875
						2650	45.25	43.5
						2660	45.75	44.5
						2670	46.375	43.125
						2680	46.125	43.875
						2690	45.125	43.375
						2700	44.25	44.375
						2710	46	40
						2720	45.125	41.875
						2730	45.875	43
						2740	46.75	42.125
						2750	46.125	42.25
						2760	45.75	40.5
						2770	45	40.5
						2780	46	41.5
						2790	45	42.375
						2800	45.5	43.375
						2810	43	41.875
						2820	43.875	43.875
						2830	45.5	43.875
						2840	47.5	42.875
						2850	46.875	43.875
						2860	48	43.75
						2870	47.25	42.25
						2880	47.625	43.5
						2890	45.75	40.75
						2900	46.375	39.875
						2910	46.5	43.375
						2920	46	41.625
						2930	45.75	43
						2940	45	41.875
						2950	45	42.5
						2960	46.5	40.875
						2970	44.5	43.625
						2980	44.625	43.125
						2990	44.875	41.125
						3000	46	42.875
						3010	47	42.5
						3020	43.5	42
						3030	44.5	43.75
						3040	46	41.875
						3050	45	43.75
						3060	44.5	42.25
						3070	45.375	42.375
						3080	43.5	43.5
						3090	44.75	43
						3100	44.375	42.875
						3110	45.125	44.5
						3120	45.5	40.875
						3130	44.375	42.125
						3140	43.625	43.625
						3150	44.125	42.75
						3160	44.375	41.5
						3170	45.875	42.5
						3180	45.5	40.5
						3190	44.5	44.25
						3200	44.375	43.5
						3210	46	43.125
						3220	44.625	43.375
						3230	45	43
						3240	45.625	42.125
						3250	44.25	43.375
						3260	45.75	41.75
						3270	44.875	40.25
						3280	44.25	40.125
						3290	43.5	41.75
						3300	44.375	42.75
						3310	44.875	45.75
						3320	45.5	41.75
						3330	44.125	41.625
						3340	44.75	43.375
						3350	44.125	43.875
						3360	45.25	43.625
						3370	45.75	41.5
						3380	44.125	43.25
						3390	43.875	42.5
						3400	44.875	44
						3410	45	43.625
						3420	46.75	43.375
						3430	45.75	43.375
						3440	43.875	43
						3450	44.75	43.5
						3460	44.25	44.25
						3470	42.875	43.75
						3480	43.875	40.375
						3490	44.125	44.875
						3500	42.75	44.625
						3510	43.375	42
						3520	45.75	41.25
						3530	45.125	43.375
						3540	43.875	42
						3550	44.25	43.25
						3560	45.25	39.875
						3570	43.875	42.75
						3580	45.125	42.625
						3590	45.375	42
						3600	44.75	41.75
						3610	42.875	45.5
						3620	45.125	40.5
						3630	43.625	41.375
						3640	45.25	43.5
						3650	43.75	41.625
						3660	45	43.25
						3670	44.75	41.25
						3680	42.625	43
						3690	45.75	43.375
						3700	45.5	43
						3710	45.625	41.75
						3720	46	40.25
						3730	45.25	41
						3740	43.75	41.75
						3750	44.625	39.125
						3760	44.375	40.625
						3770	42.375	41
						3780	44	43
						3790	44.125	42.625
						3800	44.375	41.125
						3810	45	42.5
						3820	45.375	42.25
						3830	42.875	42.625
						3840	43.25	43.625
						3850	44	42.125
						3860	43.75	43.375
						3870	43.875	42.5
						3880	42.625	42.625
						3890	43.75	44.5
						3900	42.625	44.25
						3910	45.125	41.625
						3920	43.875	39.75
						3930	43.625	42.25
						3940	45.625	44
						3950	42.25	41.625
						3960	43	42.25
						3970	42.75	41.25
						3980	42.25	40.625
						3990	42.625	42.75
						4000	42.625	41.5
						4010	40	43.375
						4020	41.25	42.25
						4030	43.125	42.625
						4040	43.125	43.75
						4050	44	42.625
						4060	42.75	40.125
						4070	43	42.875
						4080	41.25	41.625
						4090	43.125	43.25
						4100	43.625	42.25
						4110	44	42.25
						4120	43.375	44
						4130	43.25	42.125
						4140	44.375	44.75
						4150	42	40.875
						4160	44	41.375
						4170	43.625	43.125
						4180	44.25	42
						4190	42.125	43
						4200	43.5	41.75
						4210	43.5	44.25
						4220	44.875	41.5
						4230	43.125	43.875
						4240	41.375	43.125
						4250	41.125	42
						4260	42.25	42.375
						4270	41.375	42.5
						4280	41.625	43.75
						4290	40.875	43.125
						4300	41.125	41
						4310	41.375	42.75
						4320	41.75	43.25
						4330	41.75	43
						4340	42.375	41.125
						4350	42.25	43.5
						4360	42.625	42
						4370	43.25	42.875
						4380	43.25	40.125
						4390	42.375	40.25
						4400	40.25	42.875
						4410	41.125	42.875
						4420	41.5	40.375
						4430	41.625	41.125
						4440	42.125	39.625
						4450	43.375	40.75
						4460	42.625	42.75
						4470	42.25	41
						4480	42.125	44
						4490	41.25	39.375
						4500	43.125	41.875
						4510	41.25	43.25
						4520	42.125	41.375
						4530	42.625	40.875
						4540	41.75	40
						4550	41.5	42
						4560	41.5	42
						4570	43.125	42.25
						4580	41.875	37.875
						4590	42.375	41
						4600	42.125	41.5
						4610	42.625	39.375
						4620	41.625	38.75
						4630	41.75	39.75
						4640	41.375	39.5
						4650	42	40.75
						4660	41.625	39.375
						4670	41.5	41
						4680	41.5	39.375
						4690	40	41.875
						4700	40	41.375
						4710	39.75	41.25
						4720	38	40.875
						4730	41.375	38
						4740	39.875	38.75
						4750	38.75	39.875
						4760	38.875	40
						4770	39.875	39.375
						4780	39.125	39.625
						4790	39	40.625
						4800	39.5	40.5
						4810	38.5	37.5
						4820	38.875	39.625
						4830	39.75	39.875
						4840	40.875	39.25
						4850	39.125	40.25
						4860	41.625	35.875
						4870	39	35.875
						4880	39.75	37.625
						4890	38.75	39.625
						4900	39.875	38.125
						4910	40.625	38.25
						4920	42.125	36.625
						4930	41.75	38.875
						4940	41	37.625
						4950	40.625	37.75
						4960	42.375	35.75
						4970	42.125	36.75
						4980	41.875	36.375
						4990	44.125	37.125
						5000	43.5	38.375
						5010	42.375	37
						5020	41.875	39
						5030	40.5	36.875
						5040	39.75	33.875
						5050	41.375	37.75
						5060	42	37.75
						5070	40.5	36.125
						5080	40.5	36.5
						5090	42	36.5
						5100	41.375	39.5
						5110	41.125	35.125
						5120	40.875	35.875
						5130	40.75	34
						5140	42	36.5
						5150	40.75	35.5
						5160	40.625	37
						5170	41.5	37.875
						5180	42.75	36.25
						5190	38.125	36.5
						5200	40.5	36.25
						5210	40.125	38
						5220	40.375	37.5
						5230	40.125	35.875
						5240	40.75	34.625
						5250	40.125	37.875
						5260	40.5	38
						5270	40.625	35.25
						5280	41.375	35
						5290	40.5	39.25
						5300	41.75	36.25
						5310	39.875	37.75
						5320	42	38.125
						5330	39.875	36.375
						5340	38.875	37.25
						5350	38.75	38.375
						5360	40.75	35.375
						5370	40.625	35.125
						5380	41.25	35.5
						5390	40	37.25
						5400	39.625	38.5
						5410	38.5	36.25
						5420	42.25	35.375
						5430	40.5	33.625
						5440	38.125	34.125
						5450	41.625	35.5
						5460	39.875	36.125
						5470	38.25	37.125
						5480	40.25	35
						5490	39.125	35.875
						5500	40	36.125
						5510	40	35
						5520	38.75	34.125
						5530	38.25	35.25
						5540	39.375	36.5
						5550	40	36.5
						5560	39.375	36.625
						5570	39.25	35.875
						5580	39.5	36.25
						5590	40	33.875
