# Supplementary material for: The local mechanostructural properties of protein cargoes regulate nucleocytoplasmic transport
Source: Nat Phys. 2026 Apr 30;22(5):770–83. doi: 10.1038/s41567-026-03242-2 (PMC13183583; doi:10.1038/s41567-026-03242-2)
Supplement: Supplementary file 8 — Statistical source data for Fig. 3. [file 41567_2026_3242_MOESM8_ESM.xlsx]

## Sheet: Panel B-C
Nterm	DP_X	DP_Y	Fit_X	Fit_Y	NDH_X	NDH_Y			C-term	DP_X	DP_Y	Fit_X	Fit_Y	NDH_X	NDH_Y
	0.083333	0.00658	0.019259	-9.85026	0.116111	-9.76952				0.083333	0.000159	0.019259	-9.26629	0.116111	-9.25857
	0.1	0.003355	0.116111	-9.7893	0.21389	-9.41615				0.1	0.000391	0.116111	-9.20668	0.21389	-9.21522
	0.116667	0.002559	0.21389	-9.66029	0.312593	-9.55439				0.116667	0.000323	0.21389	-9.07937	0.312593	-8.9012
	0.133333	0.001723	0.312593	-9.47877	0.412223	-9.3729				0.133333	0.000214	0.312593	-8.89784	0.412223	-8.5621
	0.15	0.000857	0.412223	-9.2168	0.512778	-8.98701				0.15	0.000166	0.412223	-8.63182	0.512778	-8.13747
	0.166667	-1.9e-05	0.512778	-8.82971	0.614258	-8.33227				0.166667	0.000128	0.512778	-8.23231	0.614258	-7.56439
	0.183333	-0.000837	0.614258	-8.25054	0.716664	-7.12792				0.183333	3e-05	0.614258	-7.62634	0.716664	-6.72412
	0.2	-0.001766	0.716664	-7.39841	0.819996	-6.21305				0.2	8.2e-05	0.716664	-6.73188	0.819996	-5.42826
	0.216667	-0.001774	0.819996	-6.23258	0.924253	-4.91747				0.216667	0.000244	0.819996	-5.53082	0.924253	-4.36636
	0.233333	-0.001093	0.924253	-4.85586	1.02944	-3.56541				0.233333	0.000465	0.924253	-4.17758	1.02944	-3.15704
	0.25	-0.000713	1.02944	-3.52549	1.13554	-2.61705				0.25	0.000647	1.02944	-2.9514	1.13554	-1.88037
	0.266667	-0.001027	1.13554	-2.46345	1.24258	-1.48976				0.266667	0.000838	1.13554	-2.0288	1.24258	-1.27371
	0.283333	-0.00156	1.24258	-1.71657	1.35054	-1.16719				0.283333	0.000859	1.24258	-1.40517	1.35054	-0.81544
	0.3	-0.002004	1.35054	-1.21924	1.45942	-0.977171				0.3	0.00084	1.35054	-0.998246	1.45942	-0.60898
	0.316667	-0.002378	1.45942	-0.890045	1.56923	-0.719558				0.316667	0.000811	1.45942	-0.730953	1.56923	-0.562793
	0.333333	-0.002825	1.56923	-0.668188	1.67997	-0.420784				0.333333	0.000801	1.56923	-0.550973	1.67997	-0.441603
	0.35	-0.003306	1.67997	-0.514595	1.79163	-0.483027				0.35	0.00072	1.67997	-0.426078	1.79163	-0.399757
	0.366667	-0.003266	1.79163	-0.405185	1.90422	-0.322235				0.366667	0.000419	1.79163	-0.336776	1.90422	-0.403198
	0.383333	-0.002786	1.90422	-0.325102	2.01773	-0.25228				0.383333	0.000328	1.90422	-0.271135	2.01773	-0.33525
	0.4	-0.001997	2.01773	-0.265014						0.4	0.000257	2.01773	-0.22167
	0.416667	-0.001231								0.416667	0.000103
	0.433333	-0.000697								0.433333	0.000238
	0.45	-0.000413								0.45	0.000113
	0.466667	7.1e-05								0.466667	-7.2e-05
	0.483333	0.000695								0.483333	-0.000117
	0.5	0.000937								0.5	-8.9e-05
	0.516667	0.000728								0.516667	-0.00018
	0.533333	0.000409								0.533333	-0.000392
	0.55	0.000201								0.55	-0.000574
	0.566667	0.000132								0.566667	-0.000837
	0.583333	0.000114								0.583333	-0.000997
	0.6	0.000195								0.6	-0.001068
	0.616667	0.000247								0.616667	-0.001219
	0.633333	0.000258								0.633333	-0.00135
	0.65	0.0004								0.65	-0.001534
	0.666667	0.000494								0.666667	-0.001635
	0.683333	0.000559								0.683333	-0.001496
	0.7	0.000643								0.7	-0.001377
	0.716667	0.000867								0.716667	-0.001048
	0.733333	0.000863								0.733333	-0.001015
	0.75	0.000822								0.75	-0.001096
	0.766667	0.00093								0.766667	-0.001047
	0.783333	0.000919								0.783333	-0.000998
	0.8	0.000778								0.8	-0.000949
	0.816667	0.00047								0.816667	-0.000546
	0.833333	0.000355								0.833333	-0.000245
	0.85	0.000369								0.85	-0.000264
	0.866667	0.000354								0.866667	-0.000373
	0.883333	0.000218								0.883333	-7.2e-05
	0.9	0.000149								0.9	0.000154
	0.916667	0.00022								0.916667	0.00036
	0.933333	0.000241								0.933333	0.000476
	0.95	0.000281								0.95	0.000542
	0.966667	0.000293								0.966667	0.000208
	0.983333	0.000281								0.983333	0.000112
	1	0.000148								1	0.000216
	1.01667	-2.4e-05								1.01667	0.00022
	1.03333	-0.000377								1.03333	-6.6e-05
	1.05	-0.000377								1.05	-0.000142
	1.06667	-0.000333								1.06667	7.3e-05
	1.08333	-8.8e-05								1.08333	0.000247
	1.1	-4.4e-05								1.1	0.000502
	1.11667	-0.00016								1.11667	0.001147
	1.13333	-0.000182								1.13333	0.001323
	1.15	-0.00011								1.15	0.001241
	1.16667	-4.9e-05								1.16667	0.001199
	1.18333	-2.8e-05								1.18333	0.001237
	1.2	6.4e-05								1.2	0.001134
	1.21667	0.0003								1.21667	0.001035
	1.23333	0.000489								1.23333	0.001057
	1.25	0.000667								1.25	0.001269
	1.26667	0.000726								1.26667	0.001242
	1.28333	0.000615								1.28333	0.001104
	1.3	0.00052								1.3	0.001439
	1.31667	0.000396								1.31667	0.001466
	1.33333	0.000452								1.33333	0.001272
	1.35	0.000759								1.35	0.001168
	1.36667	0.001165								1.36667	0.001044
	1.38333	0.001188								1.38333	0.000652
	1.4	0.001111								1.4	0.00036
	1.41667	0.000795								1.41667	0.000138
	1.43333	0.000758								1.43333	9.6e-05
	1.45	0.001022								1.45	-6e-06
	1.46667	0.001081								1.46667	-0.00014
	1.48333	0.00106								1.48333	-0.000253
	1.5	0.000959								1.5	-0.000447
	1.51667	0.000957								1.51667	-0.00039
	1.53333	0.000877								1.53333	-0.000326
	1.55	0.000549								1.55	-0.000414
	1.56667	0.000271								1.56667	-0.000462
	1.58333	-0.000107								1.58333	-0.0004
	1.6	-0.000335								1.6	-0.000369
	1.61667	-0.000383								1.61667	-0.000381
	1.63333	-0.000441								1.63333	-0.000537
	1.65	-0.000409								1.65	-0.000623
	1.66667	-0.000277								1.66667	-0.000889
	1.68333	-0.000346								1.68333	-0.000935
	1.7	-0.000486								1.7	-0.001208
	1.71667	-0.000747								1.71667	-0.001264
	1.73333	-0.001088								1.73333	-0.001349
	1.75	-0.001169								1.75	-0.001395
	1.76667	-0.001281								1.76667	-0.001521
	1.78333	-0.001497								1.78333	-0.001566
	1.8	-0.001503								1.8	-0.001392
	1.81667	-0.00143								1.81667	-0.001349
	1.83333	-0.001336								1.83333	-0.001505
	1.85	-0.001224								1.85	-0.001832
	1.86667	-0.000997								1.86667	-0.002158
	1.88333	-0.00089								1.88333	-0.002324
	1.9	-0.000773								1.9	-0.002309
	1.91667	-0.000666								1.91667	-0.002355
	1.93333	-0.001112								1.93333	-0.002203
	1.95	-0.000771								1.95	-0.002254
	1.96667	0.000289								1.96667	-0.002235
	1.98333	0.00093								1.98333	-0.002857
	2	0.001361								2	-0.004588
	2.01667	0.000648								2.01667	-0.003079
	2.03333	-0.005867								2.03333	-0.00509
	2.05	-0.016362								2.05	-0.03562
	2.06667	-0.034568								2.06667	-0.080021
	2.08333	-0.045103								2.08333	-0.097681
	2.1	-0.042492								2.1	-0.085276
	2.11667	-0.037812								2.11667	-0.050828
	2.13333	-0.033122								2.13333	-0.019709
	2.15	-0.029102								2.15	-0.004181
	2.16667	-0.026342								2.16667	0.000457
	2.18333	-0.023597								2.18333	0.002789
	2.2	-0.021351								2.2	0.003544
	2.21667	-0.019536								2.21667	0.003309
	2.23333	-0.01792								2.23333	0.003323
	2.25	-0.015945								2.25	0.003489
	2.26667	-0.013573								2.26667	0.003526
	2.28333	-0.011332								2.28333	0.003023
	2.3	-0.00964								2.3	0.002829
	2.31667	-0.008318								2.31667	0.002806
	2.33333	-0.007287								2.33333	0.002789
	2.35	-0.006468								2.35	0.002619
	2.36667	-0.005889								2.36667	0.00238
	2.38333	-0.00542								2.38333	0.00184
	2.4	-0.004962								2.4	0.0017
	2.41667	-0.004564								2.41667	0.00134
	2.43333	-0.003997								2.43333	0.000742
	2.45	-0.003611								2.45	0.000184
	2.46667	-0.003404								2.46667	-0.000294
	2.48333	-0.003158								2.48333	-0.000161
	2.5	-0.002932								2.5	0.000142
	2.51667	-0.002897								2.51667	0.000161
	2.53333	-0.002862								2.53333	1e-06
	2.55	-0.003017								2.55	0.000141
	2.56667	-0.003192								2.56667	-1.9e-05
	2.58333	-0.003008								2.58333	0.000131
	2.6	-0.002784								2.6	1.5e-05
	2.61667	-0.00263								2.61667	0.000228
	2.63333	-0.002416								2.63333	0.000391
	2.65	-0.002182								2.65	0.000644
	2.66667	-0.002068								2.66667	0.000597
	2.68333	-0.002044								2.68333	0.000819
	2.7	-0.002071								2.7	0.001062
	2.71667	-0.002137								2.71667	0.000964
	2.73333	-0.002113								2.73333	0.000917
	2.75	-0.001829								2.75	0.000794
	2.76667	-0.001804								2.76667	0.00082
	2.78333	-0.00184								2.78333	0.000777
	2.8	-0.001786								2.8	0.001103
	2.81667	-0.001851								2.81667	0.001169
	2.83333	-0.001906								2.83333	0.000964
	2.85	-0.001961								2.85	0.000658
	2.86667	-0.001985								2.86667	0.000202
	2.88333	-0.00184								2.88333	-0.000143
	2.9	-0.001593								2.9	-0.000404
	2.91667	-0.001756								2.91667	-0.00055
	2.93333	-0.001849								2.93333	-0.000685
	2.95	-0.001882								2.95	-0.00102
	2.96667	-0.001805								2.96667	-0.001495
	2.98333	-0.001685								2.98333	-0.001673
	3	-0.001436								3	-0.001415
	3.01667	-0.001316								3.01667	-0.001617
	3.03333	-0.001066								3.03333	-0.001679
	3.05	-0.000707								3.05	-0.0016
	3.06667	-0.000554								3.06667	-0.001713
	3.08333	-0.000681								3.08333	-0.002157
	3.1	-0.000708								3.1	-0.002401
	3.11667	-0.000725								3.11667	-0.002255
	3.13333	-0.000662								3.13333	-0.001902
	3.15	-0.000625								3.15	-0.001862
	3.16667	-0.000738								3.16667	-0.001811
	3.18333	-0.000651								3.18333	-0.00158
	3.2	-0.000485								3.2	-0.001279
	3.21667	-0.000386								3.21667	-0.000987
	3.23333	-0.000335								3.23333	-0.000691
	3.25	-0.000183								3.25	-0.000676
	3.26667	1.8e-05								3.26667	-0.000881
	3.28333	0.00016								3.28333	-0.000996
	3.3	6.5e-05								3.3	-0.001253
	3.31667	-0.000177								3.31667	-0.001353
	3.33333	-0.000399								3.33333	-0.001332
	3.35	-0.000262								3.35	-0.001271
	3.36667	-4.4e-05								3.36667	-0.00111
	3.38333	8e-05								3.38333	-0.000875
	3.4	9.5e-05								3.4	-0.000776
	3.41667	0.000191								3.41667	-0.000727
	3.43333	0.000236								3.43333	-0.000808
	3.45	0.000251								3.45	-0.000819
	3.46667	0.000176								3.46667	-0.000855
	3.48333	6e-05								3.48333	-0.000903
	3.5	0.000235								3.5	-0.000922
	3.51667	0.000609								3.51667	-0.00082
	3.53333	0.000825								3.53333	-0.00073
	3.55	0.00097								3.55	-0.0006
	3.56667	0.001006								3.56667	-0.000521
	3.58333	0.000991								3.58333	-0.000632
	3.6	0.000846								3.6	-0.000743
	3.61667	0.000614								3.61667	-0.000695
	3.63333	0.00053								3.63333	-0.000592
	3.65	0.000567								3.65	-0.000479
	3.66667	0.000533								3.66667	-0.000606
	3.68333	0.000519								3.68333	-0.000832
	3.7	0.000501								3.7	-0.000969
	3.71667	0.000358								3.71667	-0.001064
	3.73333	0.000155								3.73333	-0.0007
	3.75	-3.8e-05								3.75	0.000425
	3.76667	-0.000141								3.76667	0.000869
	3.78333	-2.7e-05								3.78333	0.001129
	3.8	0.0001								3.8	0.001153
	3.81667	0.000248								3.81667	0.002216
	3.83333	6.5e-05								3.83333	0.00351
	3.85	-0.000378								3.85	0.003693
	3.86667	-0.000682								3.86667	0.00347
	3.88333	-0.000775								3.88333	0.003239
	3.9	-0.000698								3.9	0.003298
	3.91667	-0.000581								3.91667	0.003828
	3.93333	-0.000473								3.93333	0.003467
	3.95	-0.001067								3.95	0.002755
	3.96667	-0.000961								3.96667	0.002283
	3.98333	-0.001164								3.98333	0.002241
	4	-0.003388								4	0.002369
	4.01667	-0.001759								4.01667	0.00148
	4.03333	-0.003453								4.03333	-0.003934
	4.05	-0.031897								4.05	-0.039889
	4.06667	-0.088751								4.06667	-0.107743
	4.08333	-0.173796								4.08333	-0.188587
	4.1	-0.268715								4.1	-0.265315
	4.11667	-0.33765								4.11667	-0.313872
	4.13333	-0.364374								4.13333	-0.32295
	4.15	-0.351368								4.15	-0.299427
	4.16667	-0.309643								4.16667	-0.256144
	4.18333	-0.25948								4.18333	-0.213613
	4.2	-0.215894								4.2	-0.177354
	4.21667	-0.171819								4.21667	-0.144286
	4.23333	-0.139703								4.23333	-0.122917
	4.25	-0.112447								4.25	-0.103819
	4.26667	-0.090282								4.26667	-0.08842
	4.28333	-0.075836								4.28333	-0.074246
	4.3	-0.06566								4.3	-0.064653
	4.31667	-0.057093								4.31667	-0.0586
	4.33333	-0.050007								4.33333	-0.050747
	4.35	-0.04527								4.35	-0.042491
	4.36667	-0.040773								4.36667	-0.037934
	4.38333	-0.037026								4.38333	-0.035027
	4.4	-0.034089								4.4	-0.03141
	4.41667	-0.031349								4.41667	-0.027722
	4.43333	-0.028311								4.43333	-0.023413
	4.45	-0.025103								4.45	-0.013983
	4.46667	-0.021635								4.46667	-0.013484
	4.48333	-0.018707								4.48333	-0.013614
	4.5	-0.016154								4.5	-0.012751
	4.51667	-0.014125								4.51667	-0.011351
	4.53333	-0.012355								4.53333	-0.01019
	4.55	-0.010876								4.55	-0.009189
	4.56667	-0.009506								4.56667	-0.008558
	4.58333	-0.00807								4.58333	-0.008072
	4.6	-0.006778								4.6	-0.00773
	4.61667	-0.005857								4.61667	-0.007229
	4.63333	-0.005056								4.63333	-0.006598
	4.65	-0.004155								4.65	-0.006316
	4.66667	-0.003434								4.66667	-0.005859
	4.68333	-0.002681								4.68333	-0.005238
	4.7	-0.001738								4.7	-0.004767
	4.71667	-0.001185								4.71667	-0.004287
	4.73333	-0.000812								4.73333	-0.003866
	4.75	-0.000506								4.75	-0.003448
	4.76667	-0.000311								4.76667	-0.003029
	4.78333	-0.000226								4.78333	-0.00275
	4.8	-0.0002								4.8	-0.002511
	4.81667	4.7e-05								4.81667	-0.002292
	4.83333	0.000466								4.83333	-0.001986
	4.85	0.000814								4.85	-0.00159
	4.86667	0.001152								4.86667	-0.001293
	4.88333	0.00141								4.88333	-0.000877
	4.9	0.001792								4.9	-0.00069
	4.91667	0.002343								4.91667	-0.000417
	4.93333	0.002703								4.93333	-3.5e-05
	4.95	0.003174								4.95	7.7e-05
	4.96667	0.003594								4.96667	0.00034
	4.98333	0.003771								4.98333	0.000274
	5	0.003932								5	0.000322
	5.01667	0.003993								5.01667	0.000569
	5.03333	0.003654								5.03333	0.000637
	5.05	0.003205								5.05	0.000645
	5.06667	0.00262								5.06667	0.000855
	5.08333	0.002136								5.08333	0.000927
	5.1	0.001822								5.1	0.000938
	5.11667	0.001378								5.11667	0.00101
	5.13333	0.000864								5.13333	0.001062
	5.15	0.000376								5.15	0.001015
	5.16667	-3.1e-05								5.16667	0.000959
	5.18333	-0.000369								5.18333	0.000822
	5.2	-0.000786								5.2	0.000676
	5.21667	-0.001065								5.21667	0.000329
	5.23333	-0.001465								5.23333	0.000301
	5.25	-0.002126								5.25	0.000273
	5.26667	-0.002586								5.26667	0.000276
	5.28333	-0.002997								5.28333	0.000248
	5.3	-0.003354								5.3	3.9e-05
	5.31667	-0.003665								5.31667	0.000185
	5.33333	-0.003827								5.33333	0.000311
	5.35	-0.003859								5.35	0.000328
	5.36667	-0.003751								5.36667	1.4e-05
	5.38333	-0.003605								5.38333	-0.000323
	5.4	-0.003163								5.4	-0.000507
	5.41667	-0.002781								5.41667	-0.000731
	5.43333	-0.002479								5.43333	-0.001044
	5.45	-0.002167								5.45	-0.001218
	5.46667	-0.001934								5.46667	-0.00127
	5.48333	-0.001699								5.48333	-0.001208
	5.5	-0.001435								5.5	-0.001046
	5.51667	-0.001301								5.51667	-0.001024
	5.53333	-0.001307								5.53333	-0.001142
	5.55	-0.001266								5.55	-0.001392
	5.56667	-0.001148								5.56667	-0.001517
	5.58333	-0.000931								5.58333	-0.001582
	5.6	-0.000794								5.6	-0.001447
	5.61667	-0.000718								5.61667	-0.001252
	5.63333	-0.000785								5.63333	-0.001443
	5.65	-0.000623								5.65	-0.001386
	5.66667	-0.00036								5.66667	-0.001109
	5.68333	-0.000297								5.68333	-0.000891
	5.7	-0.00025								5.7	-0.000786
	5.71667	3.1e-05								5.71667	-0.000806
	5.73333	0.000162								5.73333	-0.000686
	5.75	0.000153								5.75	-0.000756
	5.76667	5.4e-05								5.76667	-0.000755
	5.78333	0.000176								5.78333	-0.00052
	5.8	0.000469								5.8	-0.000464
	5.81667	0.000571								5.81667	-0.000459
	5.83333	0.000454								5.83333	-6.4e-05
	5.85	0.000387								5.85	0.000251
	5.86667	0.000589								5.86667	0.000521
	5.88333	0.000706								5.88333	0.000744
	5.9	0.000764								5.9	0.000737
	5.91667	0.000611								5.91667	0.00069
	5.93333	0.000128								5.93333	0.000724
	5.95	-0.000222								5.95	0.000281
	5.96667	-0.000299								5.96667	-0.000457
	5.98333	-0.000497								5.98333	-0.001464
	6	-0.001234								6	-0.000732
	6.01667	-0.001081								6.01667	0.001771
	6.03333	-0.002761								6.03333	-0.005015
	6.05	-0.030861								6.05	-0.028704
	6.06667	-0.088581								6.06667	-0.081773
	6.08333	-0.172702								6.08333	-0.150352
	6.1	-0.263227								6.1	-0.230063
	6.11667	-0.327502								6.11667	-0.29255
	6.13333	-0.352287								6.13333	-0.319656
	6.15	-0.335652								6.15	-0.309113
	6.16667	-0.295527								6.16667	-0.27401
	6.18333	-0.249093								6.18333	-0.234826
	6.2	-0.210473								6.2	-0.196493
	6.21667	-0.175073								6.21667	-0.16461
	6.23333	-0.145953								6.23333	-0.136566
	6.25	-0.116723								6.25	-0.117713
	6.26667	-0.091307								6.26667	-0.100716
	6.28333	-0.073332								6.28333	-0.08523
	6.3	-0.063027								6.3	-0.073115
	6.31667	-0.056162								6.31667	-0.062609
	6.33333	-0.049997								6.33333	-0.053264
	6.35	-0.044353								6.35	-0.045141
	6.36667	-0.039751								6.36667	-0.0368
	6.38333	-0.035398								6.38333	-0.030969
	6.4	-0.031216								6.4	-0.027078
	6.41667	-0.027853								6.41667	-0.023227
	6.43333	-0.025017								6.43333	-0.020109
	6.45	-0.021982								6.45	-0.01792
	6.46667	-0.017817								6.46667	-0.015711
	6.48333	-0.015542								6.48333	-0.014332
	6.5	-0.013752								6.5	-0.013223
	6.51667	-0.011679								6.51667	-0.012581
	6.53333	-0.009807								6.53333	-0.011391
	6.55	-0.008084								6.55	-0.010521
	6.56667	-0.006572								6.56667	-0.010251
	6.58333	-0.005272								6.58333	-0.010682
	6.6	-0.004307								6.6	-0.011325
	6.61667	-0.003462								6.61667	-0.011999
	6.63333	-0.002887								6.63333	-0.004132
	6.65	-0.002542								6.65	0.003634
	6.66667	-0.002298								6.66667	0.000144
	6.68333	-0.002008								6.68333	-0.000347
	6.7	-0.001888								6.7	-0.000979
	6.71667	-0.001558								6.71667	-0.000591
	6.73333	-0.001238								6.73333	-3e-06
	6.75	-0.001192								6.75	0.00015
	6.76667	-0.001104								6.76667	0.000264
	6.78333	-0.001016								6.78333	0.000229
	6.8	-0.000929								6.8	-0.000497
	6.81667	-0.001011								6.81667	-0.001382
	6.83333	-0.000717								6.83333	-0.001972
	6.85	-0.000167								6.85	-0.002113
	6.86667	0.000284								6.86667	-0.002045
	6.88333	0.000574								6.88333	-0.001956
	6.9	0.000607								6.9	-0.001867
	6.91667	0.000212								6.91667	-0.001729
	6.93333	6e-06								6.93333	-0.001381
	6.95	-0.000189								6.95	-0.001183
	6.96667	-0.000454								6.96667	-0.001125
	6.98333	-0.000464								6.98333	-0.001299
	7	-0.000128								7	-0.001254
	7.01667	0.000167								7.01667	-0.00148
	7.03333	0.000522								7.03333	-0.001555
	7.05	0.000637								7.05	-0.001471
	7.06667	0.000513								7.06667	-0.001581
	7.08333	0.000513								7.08333	-0.00167
	7.1	0.000542								7.1	-0.00135
	7.11667	0.000402								7.11667	-0.000899
	7.13333	0.000432								7.13333	-0.000709
	7.15	0.000535								7.15	-0.000685
	7.16667	0.000492								7.16667	-0.000747
	7.18333	0.00031								7.18333	-0.000979
	7.2	0.000168								7.2	-0.001162
	7.21667	4.6e-05								7.21667	-0.001204
	7.23333	0.000118								7.23333	-0.001263
	7.25	0.000201								7.25	-0.001046
	7.26667	0.000115								7.26667	-0.000758
	7.28333	8.8e-05								7.28333	-0.000731
	7.3	0.000221								7.3	-0.000724
	7.31667	0.000127								7.31667	-0.000451
	7.33333	-0.000117								7.33333	-0.0003
	7.35	-0.000302								7.35	-0.000179
	7.36667	-0.000656								7.36667	-0.000708
	7.38333	-0.00086								7.38333	-0.000816
	7.4	-0.001025								7.4	-0.000516
	7.41667	-0.00111								7.41667	-0.000706
	7.43333	-0.001075								7.43333	-0.000436
	7.45	-0.00096								7.45	-4.6e-05
	7.46667	-0.000976								7.46667	0.000415
	7.48333	-0.001014								7.48333	0.000359
	7.5	-0.000782								7.5	0.000533
	7.51667	-0.000669								7.51667	0.000167
	7.53333	-0.000557								7.53333	-0.000518
	7.55	-0.000457								7.55	0.00108
	7.56667	-0.00064								7.56667	0.004274
	7.58333	-0.000692								7.58333	0.003558
	7.6	-0.000594								7.6	0.002802
	7.61667	-0.000606								7.61667	0.002487
	7.63333	-0.000592								7.63333	0.002549
	7.65	-0.000449								7.65	0.002636
	7.66667	-0.000396								7.66667	0.002343
	7.68333	-0.000463								7.68333	0.002021
	7.7	-0.00024								7.7	0.001678
	7.71667	-3.1e-05								7.71667	0.001106
	7.73333	0.000167								7.73333	0.000547
	7.75	0.000405								7.75	0.000338
	7.76667	0.000393								7.76667	1.8e-05
	7.78333	0.00041								7.78333	-1e-06
	7.8	0.000483								7.8	1e-06
	7.81667	0.000636								7.81667	-9.7e-05
	7.83333	0.000369								7.83333	-0.000445
	7.85	0.000293								7.85	-0.000953
	7.86667	0.000324								7.86667	-0.000849
	7.88333	0.000512								7.88333	-0.000738
	7.9	0.00051								7.9	-0.000926
	7.91667	0.000568								7.91667	-0.001055
	7.93333	0.000826								7.93333	-0.000803
	7.95	0.00079								7.95	-0.000239
	7.96667	0.000592								7.96667	-9e-06
	7.98333	0.000804								7.98333	0.00029
	8	-0.000484								8	0.00169
	8.01667	0.000378								8.01667	0.000649
	8.03333	-0.00541								8.03333	-0.002197
	8.05	-0.038643								8.05	-0.02624
	8.06667	-0.115686								8.06667	-0.074092
	8.08333	-0.207149								8.08333	-0.145745
	8.1	-0.289372								8.1	-0.221878
	8.11667	-0.344852								8.11667	-0.278466
	8.13333	-0.353478								8.13333	-0.302241
	8.15	-0.327243								8.15	-0.289747
	8.16667	-0.286309								8.16667	-0.260353
	8.18333	-0.246139								8.18333	-0.225338
	8.2	-0.208223								8.2	-0.189628
	8.21667	-0.176337								8.21667	-0.163287
	8.23333	-0.140831								8.23333	-0.138726
	8.25	-0.112605								8.25	-0.119325
	8.26667	-0.093993								8.26667	-0.097673
	8.28333	-0.081805								8.28333	-0.081746
	8.3	-0.068876								8.3	-0.073739
	8.31667	-0.057447								8.31667	-0.062702
	8.33333	-0.049279								8.33333	-0.057345
	8.35	-0.0432								8.35	-0.053286
	8.36667	-0.037991								8.36667	-0.044004
	8.38333	-0.033343								8.38333	-0.037121
	8.4	-0.029534								8.4	-0.030568
	8.41667	-0.026176								8.41667	-0.025086
	8.43333	-0.02367								8.43333	-0.02303
	8.45	-0.020569								8.45	-0.020683
	8.46667	-0.016767								8.46667	-0.018395
	8.48333	-0.013716								8.48333	-0.014877
	8.5	-0.011234								8.5	-0.012169
	8.51667	-0.009455								8.51667	-0.010248
	8.53333	-0.007699								8.53333	-0.008906
	8.55	-0.006274								8.55	-0.007753
	8.56667	-0.004968								8.56667	-0.006171
	8.58333	-0.003828								8.58333	-0.005108
	8.6	-0.002889								8.6	-0.003522
	8.61667	-0.002011								8.61667	-0.002336
	8.63333	-0.001483								8.63333	-0.001329
	8.65	-0.001174								8.65	-0.000873
	8.66667	-0.000916								8.66667	-0.001066
	8.68333	-0.000656								8.68333	-0.000766
	8.7	-0.000627								8.7	-0.000325
	8.71667	-0.000667								8.71667	-0.000165
	8.73333	-0.000667								8.73333	0.000205
	8.75	-0.000595								8.75	0.000716
	8.76667	-0.000529								8.76667	0.000939
	8.78333	-0.000733								8.78333	0.000813
	8.8	-0.000987								8.8	0.000656
	8.81667	-0.001092								8.81667	0.000449
	8.83333	-0.001103								8.83333	0.000213
	8.85	-0.000947								8.85	-1.1e-05
	8.86667	-0.00072								8.86667	-0.000136
	8.88333	-0.000354								8.88333	-0.000351
	8.9	3.3e-05								8.9	-0.000335
	8.91667	0.00053								8.91667	-0.0002
	8.93333	0.000918								8.93333	-0.000174
	8.95	0.000896								8.95	-0.000229
	8.96667	0.000864								8.96667	-0.000383
	8.98333	0.000902								8.98333	-0.000427
	9	0.000908								9	-0.000522
	9.01667	0.000945								9.01667	-0.000657
	9.03333	0.001171								9.03333	-0.000742
	9.05	0.001337								9.05	-0.000687
	9.06667	0.001256								9.06667	-0.000492
	9.08333	0.001136								9.08333	-0.000279
	9.1	0.000967								9.1	-0.000355
	9.11667	0.000817								9.11667	-0.000342
	9.13333	0.000768								9.13333	-0.000448
	9.15	0.000715								9.15	-0.000325
	9.16667	0.000695								9.16667	-0.000273
	9.18333	0.000644								9.18333	-9.1e-05
	9.2	0.000454								9.2	-2.8e-05
	9.21667	0.000153								9.21667	3.4e-05
	9.23333	-0.000204								9.23333	0.000176
	9.25	-0.000262								9.25	0.000467
	9.26667	-9.9e-05								9.26667	0.000708
	9.28333	0.000463								9.28333	0.000619
	9.3	0.001125								9.3	0.00059
	9.31667	0.001668								9.31667	0.000681
	9.33333	0.002138								9.33333	0.000562
	9.35	0.002407								9.35	0.000242
	9.36667	0.002686								9.36667	0.000353
	9.38333	0.002825								9.38333	0.000433
	9.4	0.003102								9.4	0.000592
	9.41667	0.003621								9.41667	0.000732
	9.43333	0.003209								9.43333	0.000381
	9.45	0.003387								9.45	-8e-05
	9.46667	0.0035								9.46667	-0.000111
	9.48333	0.003667								9.48333	0.000145
	9.5	0.003823								9.5	0.000362
	9.51667	0.00384								9.51667	0.000228
	9.53333	0.003767								9.53333	-0.000215
	9.55	0.003602								9.55	-0.000299
	9.56667	0.003603								9.56667	-0.000216
	9.58333	0.003105								9.58333	-0.000254
	9.6	0.002366								9.6	-0.000491
	9.61667	0.001437								9.61667	-0.000749
	9.63333	0.000507								9.63333	-0.000827
	9.65	-0.000176								9.65	-0.00073
	9.66667	-0.000798								9.66667	-0.000593
	9.68333	-0.00132								9.68333	-0.000435
	9.7	-0.001903								9.7	-0.000358
	9.71667	-0.00229								9.71667	-0.000133
	9.73333	-0.002504								9.73333	0.000129
	9.75	-0.002639								9.75	0.000291
	9.76667	-0.002594								9.76667	0.000373
	9.78333	-0.002749								9.78333	0.000405
	9.8	-0.002733								9.8	0.000183
	9.81667	-0.002738								9.81667	9e-06
	9.83333	-0.002772								9.83333	-0.000165
	9.85	-0.002716								9.85	-0.000278
	9.86667	-0.002731								9.86667	-0.000222
	9.88333	-0.00286								9.88333	-0.000191
	9.9	-0.002738								9.9	-0.000241
	9.91667	-0.002367								9.91667	-0.000401
	9.93333	-0.002065								9.93333	-0.000541
	9.95	-0.001675								9.95	-0.000921
	9.96667	-0.001389								9.96667	-0.001457
	9.98333	-0.000563								9.98333	-0.001433
	10	-0.000577								10	-0.001629
	10.0167	-0.002241								10.0167	-0.000105
	10.0333	-0.003518								10.0333	0.002398
	10.05	-0.022768								10.05	-0.013434
	10.0667	-0.075898								10.0667	-0.051716
	10.0833	-0.156388								10.0833	-0.115847
	10.1	-0.235878								10.1	-0.188149
	10.1167	-0.296291								10.1167	-0.246153
	10.1333	-0.320947								10.1333	-0.2787
	10.15	-0.313862								10.15	-0.275547
	10.1667	-0.287478								10.1667	-0.250554
	10.1833	-0.250534								10.1833	-0.224231
	10.2	-0.217324								10.2	-0.191621
	10.2167	-0.185625								10.2167	-0.165203
	10.2333	-0.154587								10.2333	-0.143135
	10.25	-0.130128								10.25	-0.124767
	10.2667	-0.107689								10.2667	-0.105089
	10.2833	-0.088876								10.2833	-0.086664
	10.3	-0.074593								10.3	-0.08023
	10.3167	-0.06306								10.3167	-0.066587
	10.3333	-0.053177								10.3333	-0.059393
	10.35	-0.046486								10.35	-0.04838
	10.3667	-0.041338								10.3667	-0.04085
	10.3833	-0.036891								10.3833	-0.03952
	10.4	-0.032943								10.4	-0.033821
	10.4167	-0.029646								10.4167	-0.027371
	10.4333	-0.027091								10.4333	-0.023272
	10.45	-0.024649								10.45	-0.020746
	10.4667	-0.021157								10.4667	-0.017211
	10.4833	-0.017935								10.4833	-0.014105
	10.5	-0.015174								10.5	-0.011929
	10.5167	-0.013025								10.5167	-0.009984
	10.5333	-0.011359								10.5333	-0.008921
	10.55	-0.009993								10.55	-0.008088
	10.5667	-0.008496								10.5667	-0.006676
	10.5833	-0.00724								10.5833	-0.005893
	10.6	-0.006228								10.6	-0.005012
	10.6167	-0.005338								10.6167	-0.004202
	10.6333	-0.004557								10.6333	-0.003472
	10.65	-0.003916								10.65	-0.003092
	10.6667	-0.003396								10.6667	-0.002822
	10.6833	-0.0029								10.6833	-0.002544
	10.7	-0.002405								10.7	-0.002026
	10.7167	-0.002								10.7167	-0.001819
	10.7333	-0.001645								10.7333	-0.002041
	10.75	-0.00121								10.75	-0.002274
	10.7667	-0.001091								10.7667	-0.002148
	10.7833	-0.000941								10.7833	-0.001642
	10.8	-0.000941								10.8	-0.001617
	10.8167	-0.000771								10.8167	-0.001611
	10.8333	-0.000554								10.8333	-0.001656
	10.85	-0.000539								10.85	-0.001631
	10.8667	-0.000385								10.8667	-0.001627
	10.8833	-0.000181								10.8833	-0.001533
	10.9	-0.000167								10.9	-0.001289
	10.9167	-5.5e-05								10.9167	-0.001004
	10.9333	5.4e-05								10.9333	-0.000959
	10.95	6.3e-05								10.95	-0.000954
	10.9667	-1.9e-05								10.9667	-0.000808
	10.9833	-0.00011								10.9833	-0.000943
	11	-0.000195								11	-0.001056
	11.0167	-0.000381								11.0167	-0.000886
	11.0333	-0.000658								11.0333	-0.000406
	11.05	-0.000694								11.05	1.4e-05
	11.0667	-0.000631								11.0667	0.000334
	11.0833	-0.000612								11.0833	0.00071
	11.1	-0.000483								11.1	0.000989
	11.1167	-0.000585								11.1167	0.001349
	11.1333	-0.000576								11.1333	0.001608
	11.15	-0.000428								11.15	0.001647
	11.1667	-0.000444								11.1667	0.001858
	11.1833	-0.0004								11.1833	0.002151
	11.2	-0.000276								11.2	0.002244
	11.2167	-0.000251								11.2167	0.002147
	11.2333	-0.000348								11.2333	0.002051
	11.25	-0.000347								11.25	0.00192
	11.2667	-0.000145								11.2667	0.002308
	11.2833	-7.4e-05								11.2833	0.002427
	11.3	-2.2e-05								11.3	0.002346
	11.3167	1.9e-05								11.3167	0.002308
	11.3333	0.000189								11.3333	0.002061
	11.35	0.000339								11.35	0.001735
	11.3667	0.000649								11.3667	0.001568
	11.3833	0.00084								11.3833	0.001271
	11.4	0.00081								11.4	0.000899
	11.4167	0.000711								11.4167	0.000754
	11.4333	0.000731								11.4333	0.000548
	11.45	0.000882								11.45	0.000292
	11.4667	0.001072								11.4667	-0.000583
	11.4833	0.000954								11.4833	-0.000735
	11.5	0.000826								11.5	-0.000435
	11.5167	0.000748								11.5167	-0.000565
	11.5333	0.00062								11.5333	-0.001565
	11.55	0.000502								11.55	-0.001955
	11.5667	0.000485								11.5667	-0.001914
	11.5833	0.000458								11.5833	-0.001813
	11.6	0.000351								11.6	-0.001642
	11.6167	0.000344								11.6167	-0.001391
	11.6333	0.000417								11.6333	-0.0012
	11.65	0.000501								11.65	-0.001141
	11.6667	0.000594								11.6667	-0.000882
	11.6833	0.000618								11.6833	-0.000693
	11.7	0.000332								11.7	-0.000614
	11.7167	3.5e-05								11.7167	-0.000415
	11.7333	-0.000162								11.7333	-0.00031
	11.75	-0.000338								11.75	-0.000324
	11.7667	-0.000495								11.7667	-0.000348
	11.7833	-0.000532								11.7833	-0.000352
	11.8	-0.00056								11.8	-0.000278
	11.8167	-0.000508								11.8167	-0.000156
	11.8333	-0.000407								11.8333	3.6e-05
	11.85	-0.000345								11.85	0.000149
	11.8667	-0.000314								11.8667	0.000161
	11.8833	-0.000335								11.8833	0.000141
	11.9	-0.000566								11.9	-0.000301
	11.9167	-0.000667								11.9167	-0.000473
	11.9333	-0.001098								11.9333	-0.000424
	11.95	-0.00104								11.95	-2.6e-05
	11.9667	-0.000453								11.9667	-0.000591
	11.9833	-0.000226								11.9833	-0.000886
	12	-0.000879								12	-0.001792
	12.0167	-0.003083								12.0167	-0.004778
	12.0333	-0.008111								12.0333	-0.006173
	12.05	-0.032243								12.05	-0.012672
	12.0667	-0.083745								12.0667	-0.040052
	12.0833	-0.153567								12.0833	-0.097891
	12.1	-0.224449								12.1	-0.16043
	12.1167	-0.271337								12.1167	-0.21275
	12.1333	-0.290927								12.1333	-0.246253
	12.15	-0.284057								12.15	-0.251616
	12.1667	-0.263107								12.1667	-0.238999
	12.1833	-0.237777								12.1833	-0.218052
	12.2	-0.209994								12.2	-0.191856
	12.2167	-0.182037								12.2167	-0.170373
	12.2333	-0.150069								12.2333	-0.147089
	12.25	-0.128541								12.25	-0.127706
	12.2667	-0.107243								12.2667	-0.113132
	12.2833	-0.087975								12.2833	-0.09748
	12.3	-0.073637								12.3	-0.08794
	12.3167	-0.063569								12.3167	-0.07375
	12.3333	-0.056201								12.3333	-0.05871
	12.35	-0.049473								12.35	-0.04814
	12.3667	-0.043902								12.3667	-0.046462
	12.3833	-0.038872								12.3833	-0.038705
	12.4	-0.034402								12.4	-0.029248
	12.4167	-0.030662								12.4167	-0.025271
	12.4333	-0.027652								12.4333	-0.020594
	12.45	-0.025252								12.45	-0.0185
	12.4667	-0.022002								12.4667	-0.017326
	12.4833	-0.018562								12.4833	-0.015803
	12.5	-0.015842								12.5	-0.014939
	12.5167	-0.013445								12.5167	-0.012305
	12.5333	-0.011293								12.5333	-0.007354
	12.55	-0.009561								12.55	-0.005424
	12.5667	-0.008349								12.5667	-0.004893
	12.5833	-0.007186								12.5833	-0.004452
	12.6	-0.006044								12.6	-0.002992
	12.6167	-0.005044								12.6167	-0.001764
	12.6333	-0.004314								12.6333	-0.001076
	12.65	-0.003604								12.65	-1.8e-05
	12.6667	-0.003014								12.6667	0.00057
	12.6833	-0.002433								12.6833	9.7e-05
	12.7	-0.001849								12.7	-0.000308
	12.7167	-0.001385								12.7167	-0.000193
	12.7333	-0.000872								12.7333	0.000142
	12.75	-0.000578								12.75	0.000128
	12.7667	-0.000677								12.7667	-0.000169
	12.7833	-0.000749								12.7833	-0.000176
	12.8	-0.000731								12.8	-0.000294
	12.8167	-0.000913								12.8167	-0.000481
	12.8333	-0.001073								12.8333	-0.000688
	12.85	-0.000948								12.85	-0.000837
	12.8667	-0.000924								12.8667	-0.001177
	12.8833	-0.00072								12.8833	-0.001007
	12.9	-0.000285								12.9	-0.000956
	12.9167	0.000131								12.9167	-0.000756
	12.9333	0.000292								12.9333	-0.000547
	12.95	0.000152								12.95	-0.000488
	12.9667	9.3e-05								12.9667	-0.000649
	12.9833	1.4e-05								12.9833	-0.000649
	13	-0.00012								13	-0.00078
	13.0167	-0.000299								13.0167	-0.00082
	13.0333	-0.000368								13.0333	-0.000729
	13.05	-0.000267								13.05	-0.000629
	13.0667	-0.000305								13.0667	-0.000379
	13.0833	-0.000274								13.0833	-0.000217
	13.1	-0.000239								13.1	2.7e-05
	13.1167	-0.000393								13.1167	-5.8e-05
	13.1333	-0.000727								13.1333	0.000167
	13.15	-0.000931								13.15	0.000251
	13.1667	-0.000899								13.1667	0.00038
	13.1833	-0.000854								13.1833	0.000542
	13.2	-0.000669								13.2	0.000774
	13.2167	-0.000484								13.2167	0.000977
	13.2333	-0.000558								13.2333	0.000969
	13.25	-0.000778								13.25	0.001039
	13.2667	-0.000899								13.2667	0.001402
	13.2833	-0.000849								13.2833	0.001665
	13.3	-0.00072								13.3	0.001618
	13.3167	-0.000533								13.3167	0.001682
	13.3333	-0.000504								13.3333	0.001826
	13.35	-0.000514								13.35	0.001671
	13.3667	-0.000654								13.3667	0.001487
	13.3833	-0.000764								13.3833	0.001432
	13.4	-0.000719								13.4	0.001639
	13.4167	-0.000582								13.4167	0.001816
	13.4333	-0.000475								13.4333	0.001814
	13.45	-0.000339								13.45	0.001621
	13.4667	-2.2e-05								13.4667	0.001528
	13.4833	0.000252								13.4833	0.001408
	13.5	0.000364								13.5	0.000984
	13.5167	0.000655								13.5167	0.0008
	13.5333	0.000846								13.5333	0.000567
	13.55	0.000807								13.55	0.000473
	13.5667	0.000675								13.5667	0.000151
	13.5833	0.000679								13.5833	-0.000338
	13.6	0.000693								13.6	-0.000698
	13.6167	0.000687								13.6167	-0.000697
	13.6333	0.000521								13.6333	-0.000896
	13.65	0.000363								13.65	-0.000736
	13.6667	0.000536								13.6667	-0.000496
	13.6833	0.00067								13.6833	-0.000476
	13.7	0.000663								13.7	-0.000935
	13.7167	0.000547								13.7167	-0.001125
	13.7333	0.000284								13.7333	-0.001309
	13.75	0.000221								13.75	-0.001293
	13.7667	1.7e-05								13.7667	-0.001357
	13.7833	-0.000136								13.7833	-0.001311
	13.8	-0.000252								13.8	-0.001275
	13.8167	-0.000102								13.8167	-0.001036
	13.8333	3.8e-05								13.8333	-0.001087
	13.85	0.000118								13.85	-0.000828
	13.8667	0.000158								13.8667	-0.000759
	13.8833	0.000229								13.8833	-0.000602
	13.9	0.000219								13.9	-0.000401
	13.9167	0.00038								13.9167	-0.00069
	13.9333	0.000161								13.9333	-0.000819
	13.95	0.000402								13.95	-0.000358
	13.9667	0.000242								13.9667	-1e-05
	13.9833	0.000545								13.9833	0.000324
	14	0.001159								14	-1.3e-05
	14.0167	0.002323								14.0167	-0.00021
	14.0333	0.000566								14.0333	-0.001737
	14.05	-0.01455								14.05	-0.008508
	14.0667	-0.060951								14.0667	-0.035262
	14.0833	-0.123953								14.0833	-0.083796
	14.1	-0.185545								14.1	-0.1383
	14.1167	-0.22677								14.1167	-0.185294
	14.1333	-0.248619								14.1333	-0.211754
	14.15	-0.245088								14.15	-0.217375
	14.1667	-0.224826								14.1667	-0.211736
	14.1833	-0.205795								14.1833	-0.198267
	14.2	-0.18108								14.2	-0.179978
	14.2167	-0.159092								14.2167	-0.165085
	14.2333	-0.137214								14.2333	-0.145063
	14.25	-0.110966								14.25	-0.127251
	14.2667	-0.094058								14.2667	-0.109208
	14.2833	-0.09199								14.2833	-0.093397
	14.3	-0.084802								14.3	-0.082791
	14.3167	-0.076934								14.3167	-0.071274
	14.3333	-0.069326								14.3333	-0.060788
	14.35	-0.062508								14.35	-0.050892
	14.3667	-0.056738								14.3667	-0.043637
	14.3833	-0.051504								14.3833	-0.035857
	14.4	-0.04708								14.4	-0.032676
	14.4167	-0.042865								14.4167	-0.028825
	14.4333	-0.038051								14.4333	-0.022814
	14.45	-0.033446								14.45	-0.016187
	14.4667	-0.029772								14.4667	-0.016021
	14.4833	-0.026368								14.4833	-0.014386
	14.5	-0.023363								14.5	-0.01291
	14.5167	-0.020739								14.5167	-0.011355
	14.5333	-0.017914								14.5333	-0.009943
	14.55	-0.01559								14.55	-0.008632
	14.5667	-0.013736								14.5667	-0.007511
	14.5833	-0.011871								14.5833	-0.00691
	14.6	-0.010223								14.6	-0.00651
	14.6167	-0.008842								14.6167	-0.005923
	14.6333	-0.007621								14.6333	-0.004956
	14.65	-0.00656								14.65	-0.004
	14.6667	-0.005509								14.6667	-0.003164
	14.6833	-0.004445								14.6833	-0.002578
	14.7	-0.003378								14.7	-0.002095
	14.7167	-0.002351								14.7167	-0.001902
	14.7333	-0.001793								14.7333	-0.00161
	14.75	-0.001156								14.75	-0.001357
	14.7667	-0.000988								14.7667	-0.001036
	14.7833	-0.000948								14.7833	-0.000756
	14.8	-0.001029								14.8	-0.000457
	14.8167	-0.000929								14.8167	-0.000388
	14.8333	-0.00093								14.8333	-0.000369
	14.85	-0.001064								14.85	-0.000221
	14.8667	-0.001004								14.8667	0.000275
	14.8833	-0.000964								14.8833	0.000581
	14.9	-0.001004								14.9	0.000547
	14.9167	-0.000816								14.9167	0.000573
	14.9333	-0.000902								14.9333	0.000438
	14.95	-0.001048								14.95	0.000412
	14.9667	-0.001313								14.9667	0.000185
	14.9833	-0.001509								14.9833	0.000129
	15	-0.001529								15	0.000233
	15.0167	-0.001373								15.0167	0.000334
	15.0333	-0.001176								15.0333	0.000255
	15.05	-0.00096								15.05	0.000127
	15.0667	-0.000723								15.0667	-6.2e-05
	15.0833	-0.000354								15.0833	-0.000261
	15.1	-3.2e-05								15.1	-0.000552
	15.1167	0.00016								15.1167	-0.000733
	15.1333	0.000231								15.1333	-0.000714
	15.15	0.000553								15.15	-0.000975
	15.1667	0.000664								15.1667	-0.001296
	15.1833	0.00063								15.1833	-0.00147
	15.2	0.000786								15.2	-0.001233
	15.2167	0.000922								15.2167	-0.000966
	15.2333	0.000727								15.2333	-0.000619
	15.25	0.000641								15.25	-0.000372
	15.2667	0.000839								15.2667	-0.000275
	15.2833	0.001297								15.2833	-0.000598
	15.3	0.001535								15.3	-0.000722
	15.3167	0.001403								15.3167	-0.000455
	15.3333	0.00145								15.3333	-2.7e-05
	15.35	0.001577								15.35	0.000212
	15.3667	0.001724								15.3667	0.000421
	15.3833	0.001831								15.3833	0.00024
	15.4	0.001865								15.4	0.000399
	15.4167	0.001916								15.4167	0.000452
	15.4333	0.001598								15.4333	0.000407
	15.45	0.001269								15.45	9.1e-05
	15.4667	0.001081								15.4667	0.000185
	15.4833	0.001298								15.4833	0.00067
	15.5	0.001388								15.5	0.000702
	15.5167	0.001318								15.5167	0.001074
	15.5333	0.001168								15.5333	0.001066
	15.55	0.001248								15.55	0.000708
	15.5667	0.001413								15.5667	0.000961
	15.5833	0.001254								15.5833	0.000903
	15.6	0.000995								15.6	0.000744
	15.6167	0.000916								15.6167	0.000306
	15.6333	0.000766								15.6333	0.000237
	15.65	0.000541								15.65	0.000683
	15.6667	0.000464								15.6667	0.000794
	15.6833	0.000187								15.6833	0.000896
	15.7	-0.00016								15.7	0.000657
	15.7167	-0.000448								15.7167	0.000499
	15.7333	-0.000592								15.7333	0.000616
	15.75	-0.000417								15.75	0.000897
	15.7667	-0.000232								15.7667	0.001049
	15.7833	-0.000367								15.7833	0.00096
	15.8	-0.000332								15.8	0.000791
	15.8167	-0.000304								15.8167	0.000239
	15.8333	-0.000116								15.8333	0.000179
	15.85	-8e-06								15.85	0.000119
	15.8667	-1.1e-05								15.8667	0.000109
	15.8833	-7.4e-05								15.8833	0.000209
	15.9	-4.3e-05								15.9	-5.5e-05
	15.9167	0.000289								15.9167	-0.000169
	15.9333	0.000431								15.9333	-0.000663
	15.95	0.000822								15.95	-0.001606
	15.9667	0.001171								15.9667	-0.002059
	15.9833	0.001017								15.9833	0.000262
	16	0.000994								16	0.003523
	16.0167	0.00156								16.0167	0.004694
	16.0333	0.001436								16.0333	0.002845
	16.05	-0.007641								16.05	-0.007222
	16.0667	-0.04041								16.0667	-0.035967
	16.0833	-0.090899								16.0833	-0.077243
	16.1	-0.145298								16.1	-0.123738
	16.1167	-0.187626								16.1167	-0.154803
	16.1333	-0.208529								16.1333	-0.175847
	16.15	-0.211792								16.15	-0.178409
	16.1667	-0.202195								16.1667	-0.174512
	16.1833	-0.191528								16.1833	-0.167114
	16.2	-0.178642								16.2	-0.153506
	16.2167	-0.161688								16.2167	-0.143268
	16.2333	-0.144215								16.2333	-0.130808
	16.25	-0.127132								16.25	-0.115378
	16.2667	-0.108359								16.2667	-0.103729
	16.2833	-0.092207								16.2833	-0.091689
	16.3	-0.076377								16.3	-0.080589
	16.3167	-0.065987								16.3167	-0.072598
	16.3333	-0.057238								16.3333	-0.060858
	16.35	-0.050058								16.35	-0.049857
	16.3667	-0.044529								16.3667	-0.040677
	16.3833	-0.039782								16.3833	-0.036206
	16.4	-0.035425								16.4	-0.033565
	16.4167	-0.031868								16.4167	-0.030925
	16.4333	-0.028551								16.4333	-0.027844
	16.45	-0.025635								16.45	-0.022633
	16.4667	-0.02126								16.4667	-0.018093
	16.4833	-0.018545								16.4833	-0.013483
	16.5	-0.01558								16.5	-0.012203
	16.5167	-0.012865								16.5167	-0.011083
	16.5333	-0.010721								16.5333	-0.009954
	16.55	-0.008838								16.55	-0.008386
	16.5667	-0.007434								16.5667	-0.006837
	16.5833	-0.005991								16.5833	-0.005729
	16.6	-0.004748								16.6	-0.004981
	16.6167	-0.003575								16.6167	-0.004824
	16.6333	-0.002693								16.6333	-0.004408
	16.65	-0.002011								16.65	-0.003462
	16.6667	-0.001398								16.6667	-0.002676
	16.6833	-0.000856								16.6833	-0.00197
	16.7	-0.000294								16.7	-0.001427
	16.7167	3.8e-05								16.7167	-0.000934
	16.7333	0.00021								16.7333	-0.000872
	16.75	0.000252								16.75	-0.001269
	16.7667	0.000134								16.7667	-0.001467
	16.7833	0.000126								16.7833	-0.001478
	16.8	0.000228								16.8	-0.00096
	16.8167	0.00026								16.8167	-0.000782
	16.8333	0.000352								16.8333	-4.3e-05
	16.85	0.000414								16.85	0.000354
	16.8667	0.000266								16.8667	0.000457
	16.8833	0.000239								16.8833	2e-05
	16.9	0.000391								16.9	-4.6e-05
	16.9167	0.000244								16.9167	-0.000493
	16.9333	-0.000133								16.9333	-0.000552
	16.95	-0.00032								16.95	-0.000265
	16.9667	-0.000437								16.9667	-6.8e-05
	16.9833	-0.000414								16.9833	-0.00046
	17	-0.00045								17	-0.000533
	17.0167	-0.000516								17.0167	-0.000409
	17.0333	-0.000452								17.0333	-0.000138
	17.05	-0.000288								17.05	-0.000267
	17.0667	-0.000204								17.0667	-0.000667
	17.0833	-0.00014								17.0833	-0.000666
	17.1	0.000105								17.1	-0.00046
	17.1167	0.000251								17.1167	-0.000245
	17.1333	0.000186								17.1333	-0.0001
	17.15	0.000141								17.15	0.000244
	17.1667	7.7e-05								17.1667	0.000549
	17.1833	-5e-06								17.1833	0.000558
	17.2	0.000142								17.2	0.000116
	17.2167	0.000179								17.2167	-0.000355
	17.2333	8.7e-05								17.2333	-0.000336
	17.25	0.000175								17.25	-4.8e-05
	17.2667	0.000415								17.2667	7.5e-05
	17.2833	0.000575								17.2833	-0.000202
	17.3	0.000725								17.3	-0.000609
	17.3167	0.000775								17.3167	-0.000536
	17.3333	0.000626								17.3333	-0.000344
	17.35	0.000429								17.35	-0.000866
	17.3667	9.1e-05								17.3667	-0.001628
	17.3833	-0.000256								17.3833	-0.00173
	17.4	-0.000324								17.4	-0.001071
	17.4167	-0.000509								17.4167	-0.000605
	17.4333	-0.000624								17.4333	-0.0004
	17.45	-0.000549								17.45	-0.000175
	17.4667	-0.000484								17.4667	-0.0001
	17.4833	-0.000479								17.4833	-0.000175
	17.5	-0.000491								17.5	0.000349
	17.5167	-0.000574								17.5167	0.000773
	17.5333	-0.000546								17.5333	0.001117
	17.55	-0.000449								17.55	0.001131
	17.5667	-0.000191								17.5667	0.001305
	17.5833	-0.00023								17.5833	0.00133
	17.6	-0.00024								17.6	0.001306
	17.6167	-0.000239								17.6167	0.001141
	17.6333	-4.9e-05								17.6333	0.001347
	17.65	3.3e-05								17.65	0.000962
	17.6667	0.000138								17.6667	0.00025
	17.6833	0.000182								17.6833	-0.000122
	17.7	0.000356								17.7	-0.000575
	17.7167	0.0005								17.7167	-0.000577
	17.7333	0.000718								17.7333	-0.000669
	17.75	0.000787								17.75	-0.000329
	17.7667	0.000826								17.7667	-0.000149
	17.7833	0.000775								17.7833	-0.000829
	17.8	0.000634								17.8	-0.000859
	17.8167	0.000457								17.8167	-0.000448
	17.8333	0.000472								17.8333	-0.000376
	17.85	0.000486								17.85	-0.000274
	17.8667	0.00044								17.8667	2.9e-05
	17.8833	0.000264								17.8833	0.000181
	17.9	0.000393								17.9	0.000606
	17.9167	8.2e-05								17.9167	0.000802
	17.9333	0.000281								17.9333	0.001158
	17.95	0.00025								17.95	0.001024
	17.9667	-0.00013								17.9667	0.00133
	17.9833	-8.7e-05								17.9833	0.001539
	18	0.001306								18	0.000769
	18.0167	0.00164								18.0167	-0.00211
	18.0333	0.001163								18.0333	-0.00347
	18.05	-0.011073								18.05	-0.00805
	18.0667	-0.036166								18.0667	-0.026756
	18.0833	-0.07795								18.0833	-0.054942
	18.1	-0.122073								18.1	-0.094638
	18.1167	-0.154447								18.1167	-0.121074
	18.1333	-0.172159								18.1333	-0.13886
	18.15	-0.174109								18.15	-0.144612
	18.1667	-0.1661								18.1667	-0.139045
	18.1833	-0.155851								18.1833	-0.134317
	18.2	-0.145682								18.2	-0.12331
	18.2167	-0.134111								18.2167	-0.115231
	18.2333	-0.12268								18.2333	-0.10815
	18.25	-0.11033								18.25	-0.095059
	18.2667	-0.096899								18.2667	-0.085818
	18.2833	-0.083658								18.2833	-0.074937
	18.3	-0.071106								18.3	-0.068825
	18.3167	-0.061774								18.3167	-0.060561
	18.3333	-0.054562								18.3333	-0.052897
	18.35	-0.04865								18.35	-0.043554
	18.3667	-0.043788								18.3667	-0.0362
	18.3833	-0.039736								18.3833	-0.026004
	18.4	-0.035943								18.4	-0.024218
	18.4167	-0.032761								18.4167	-0.023371
	18.4333	-0.029559								18.4333	-0.021895
	18.45	-0.025397								18.45	-0.020458
	18.4667	-0.021925								18.4667	-0.01688
	18.4833	-0.019034								18.4833	-0.013581
	18.5	-0.016622								18.5	-0.012392
	18.5167	-0.01448								18.5167	-0.011703
	18.5333	-0.012519								18.5333	-0.010954
	18.55	-0.010999								18.55	-0.009303
	18.5667	-0.009599								18.5667	-0.007872
	18.5833	-0.008229								18.5833	-0.006802
	18.6	-0.007058								18.6	-0.005431
	18.6167	-0.0061								18.6167	-0.004069
	18.6333	-0.005141								18.6333	-0.003317
	18.65	-0.004253								18.65	-0.003044
	18.6667	-0.003625								18.6667	-0.002471
	18.6833	-0.002937								18.6833	-0.001719
	18.7	-0.002571								18.7	-0.000455
	18.7167	-0.002096								18.7167	0.000199
	18.7333	-0.001571								18.7333	0.000183
	18.75	-0.001166								18.75	0.000127
	18.7667	-0.000631								18.7667	0.000121
	18.7833	-0.000229								18.7833	0.000166
	18.8	1.2e-05								18.8	0.000221
	18.8167	0.000294								18.8167	0.000146
	18.8333	0.000445								18.8333	0.000111
	18.85	0.000386								18.85	8.7e-05
	18.8667	0.000303								18.8667	-2.7e-05
	18.8833	0.00039								18.8833	9e-06
	18.9	0.000617								18.9	3.4e-05
	18.9167	0.000554								18.9167	7e-05
	18.9333	0.000608								18.9333	4.6e-05
	18.95	0.00063								18.95	2.3e-05
	18.9667	0.000501								18.9667	-5.1e-05
	18.9833	0.000313								18.9833	-0.000135
	19	0.000164								19	-6.9e-05
	19.0167	-9e-06								19.0167	0.000137
	19.0333	-7.4e-05								19.0333	0.000403
	19.05	-0.00025								19.05	0.000589
	19.0667	-0.000465								19.0667	0.000735
	19.0833	-0.00054								19.0833	0.000571
	19.1	-0.000683								19.1	0.000376
	19.1167	-0.000907								19.1167	0.000451
	19.1333	-0.000871								19.1333	0.000426
	19.15	-0.000805								19.15	0.00049
	19.1667	-0.000709								19.1667	0.000425
	19.1833	-0.000653								19.1833	0.000518
	19.2	-0.000566								19.2	0.00074
	19.2167	-0.00043								19.2167	0.000752
	19.2333	-0.000513								19.2333	0.000905
	19.25	-0.000529								19.25	0.000757
	19.2667	-0.000493								19.2667	0.000365
	19.2833	-0.000486								19.2833	0.000212
	19.3	-0.000519								19.3	7.9e-05
	19.3167	-0.000553								19.3167	-0.000264
	19.3333	-0.00038								19.3333	-0.000586
	19.35	-0.000293								19.35	-0.000977
	19.3667	-0.000366								19.3667	-0.000997
	19.3833	-0.000389								19.3833	-0.001108
	19.4	-0.000362								19.4	-0.000988
	19.4167	-0.00047								19.4167	-0.000941
	19.4333	-0.000532								19.4333	-0.000681
	19.45	-0.000504								19.45	-0.000762
	19.4667	-0.000536								19.4667	-0.001042
	19.4833	-0.000638								19.4833	-0.001313
	19.5	-0.000696								19.5	-0.001497
	19.5167	-0.000576								19.5167	-0.001558
	19.5333	-0.000405								19.5333	-0.00158
	19.55	-0.000375								19.55	-0.001361
	19.5667	-0.000294								19.5667	-0.001473
	19.5833	-0.00021								19.5833	-0.001449
	19.6	-0.000316								19.6	-0.001021
	19.6167	-0.000481								19.6167	-0.000872
	19.6333	-0.000407								19.6333	-0.000834
	19.65	-0.000173								19.65	-0.000685
	19.6667	-3.2e-05								19.6667	-0.000752
	19.6833	5.8e-05								19.6833	-0.000821
	19.7	0.000289								19.7	-0.00088
	19.7167	0.00043								19.7167	-0.000799
	19.7333	0.00044								19.7333	-0.000188
	19.75	0.000729								19.75	0.000129
	19.7667	0.000988								19.7667	0.000677
	19.7833	0.001027								19.7833	0.001124
	19.8	0.000996								19.8	0.000891
	19.8167	0.000945								19.8167	0.000558
	19.8333	0.000925								19.8333	0.000395
	19.85	0.000704								19.85	7.2e-05
	19.8667	0.000613								19.8667	0.00059
	19.8833	0.000483								19.8833	0.001667
	19.9	0.000553								19.9	0.002075
	19.9167	0.000673								19.9167	0.001425
	19.9333	0.000464								19.9333	0.001965
	19.95	6.4e-05								19.95	0.001375
	19.9667	-0.000305								19.9667	0.001635
	19.9833	-0.001854								19.9833	0.001957
	20	-0.001832								20	-0.000129
	20.0167	-0.00056								20.0167	-0.000395
	20.0333	0.001122								20.0333	-0.003841
	20.05	-0.005666								20.05	-0.007187
	20.0667	-0.024563								20.0667	-0.02178
	20.0833	-0.056259								20.0833	-0.044122
	20.1	-0.094556								20.1	-0.072223
	20.1167	-0.121103								20.1167	-0.090385
	20.1333	-0.131369								20.1333	-0.103896
	20.15	-0.130814								20.15	-0.106884
	20.1667	-0.126219								20.1667	-0.104102
	20.1833	-0.120775								20.1833	-0.100429
	20.2	-0.11337								20.2	-0.097136
	20.2167	-0.104674								20.2167	-0.091924
	20.2333	-0.096538								20.2333	-0.085187
	20.25	-0.087111								20.25	-0.07661
	20.2667	-0.076875								20.2667	-0.068593
	20.2833	-0.068238								20.2833	-0.064506
	20.3	-0.061211								20.3	-0.057128
	20.3167	-0.054802								20.3167	-0.045456
	20.3333	-0.049384								20.3333	-0.040665
	20.35	-0.044956								20.35	-0.034064
	20.3667	-0.040668								20.3667	-0.029182
	20.3833	-0.035518								20.3833	-0.025089
	20.4	-0.031468								20.4	-0.023443
	20.4167	-0.028448								20.4167	-0.020798
	20.4333	-0.024868								20.4333	-0.018312
	20.45	-0.021628								20.45	-0.015626
	20.4667	-0.018786								20.4667	-0.012718
	20.4833	-0.016625								20.4833	-0.011318
	20.5	-0.014673								20.5	-0.011007
	20.5167	-0.013081								20.5167	-0.010427
	20.5333	-0.011499								20.5333	-0.009557
	20.55	-0.010155								20.55	-0.008713
	20.5667	-0.009131								20.5667	-0.008079
	20.5833	-0.008148								20.5833	-0.007004
	20.6	-0.007314								20.6	-0.006599
	20.6167	-0.006469								20.6167	-0.006284
	20.6333	-0.005814								20.6333	-0.005735
	20.65	-0.005158								20.65	-0.005606
	20.6667	-0.004472								20.6667	-0.005537
	20.6833	-0.003987								20.6833	-0.005268
	20.7	-0.00356								20.7	-0.004728
	20.7167	-0.003372								20.7167	-0.004164
	20.7333	-0.003074								20.7333	-0.00396
	20.75	-0.002616								20.75	-0.003917
	20.7667	-0.002278								20.7667	-0.003703
	20.7833	-0.002079								20.7833	-0.003218
	20.8	-0.001719								20.8	-0.002599
	20.8167	-0.001259								20.8167	-0.002241
	20.8333	-0.000939								20.8333	-0.001962
	20.85	-0.000499								20.85	-0.001504
	20.8667	-0.000347								20.8667	-0.000803
	20.8833	-0.000295								20.8833	-0.00041
	20.9	-8.3e-05								20.9	-0.000297
	20.9167	0.00014								20.9167	-0.000154
	20.9333	0.000282								20.9333	0.000619
	20.95	0.000367								20.95	0.001185
	20.9667	0.000351								20.9667	0.001413
	20.9833	0.000236								20.9833	0.00172
	21	0.00018								21	0.001618
	21.0167	5.5e-05								21.0167	0.001715
	21.0333	9.2e-05								21.0333	0.001376
	21.05	0.000229								21.05	0.000957
	21.0667	0.000145								21.0667	0.000798
	21.0833	-8e-06								21.0833	0.000729
	21.1	0.000109								21.1	0.000871
	21.1167	0.000318								21.1167	0.000762
	21.1333	0.000276								21.1333	0.000274
	21.15	0.000235								21.15	0.000126
	21.1667	0.000123								21.1667	-0.000333
	21.1833	-4.7e-05								21.1833	-0.000672
	21.2	-0.000198								21.2	-0.000763
	21.2167	-0.000128								21.2167	-0.000655
	21.2333	-0.000228								21.2333	-0.000766
	21.25	-0.000308								21.25	-0.000898
	21.2667	-0.000398								21.2667	-0.000922
	21.2833	-0.000497								21.2833	-0.00102
	21.3	-0.000607								21.3	-0.001468
	21.3167	-0.000636								21.3167	-0.001816
	21.3333	-0.000775								21.3333	-0.001754
	21.35	-0.000654								21.35	-0.001698
	21.3667	-0.000443								21.3667	-0.001414
	21.3833	-0.000352								21.3833	-0.001331
	21.4	-0.00033								21.4	-0.001177
	21.4167	-0.000199								21.4167	-0.000893
	21.4333	-2.7e-05								21.4333	-0.000637
	21.45	-0.000124								21.45	-0.000312
	21.4667	-0.000202								21.4667	-0.000487
	21.4833	-0.0003								21.4833	-0.000781
	21.5	-0.000287								21.5	-0.000916
	21.5167	-0.000143								21.5167	-0.000978
	21.5333	9.1e-05								21.5333	-0.0005
	21.55	0.000185								21.55	-0.000352
	21.5667	0.000349								21.5667	-0.000564
	21.5833	0.000265								21.5833	-0.000527
	21.6	0.000102								21.6	6e-06
	21.6167	6.8e-05								21.6167	-1.1e-05
	21.6333	6.5e-05								21.6333	0.000262
	21.65	0.000161								21.65	0.000255
	21.6667	0.000461								21.6667	0.000558
	21.6833	0.000531								21.6833	0.000849
	21.7	0.000291								21.7	0.001259
	21.7167	0.000181								21.7167	0.00083
	21.7333	0.000171								21.7333	0.000421
	21.75	9.4e-05								21.75	0.000132
	21.7667	-2.2e-05								21.7667	0.000693
	21.7833	-7.9e-05								21.7833	0.000593
	21.8	-3.5e-05								21.8	0.000714
	21.8167	0.00012								21.8167	0.001224
	21.8333	0.000167								21.8333	0.000646
	21.85	0.000125								21.85	0.000257
	21.8667	0.000173								21.8667	-0.000111
	21.8833	0.00012								21.8833	0.00017
	21.9	0.00028								21.9	0.000341
	21.9167	0.000572								21.9167	0.000104
	21.9333	0.000553								21.9333	0.000257
	21.95	0.000825								21.95	-0.000411
	21.9667	0.001017								21.9667	-0.000208
	21.9833	0.001111								21.9833	0.000345
	22	0.000827								22	-0.000511
	22.0167	0.000983								22.0167	-0.002527
	22.0333	0.001229								22.0333	-0.001753
	22.05	-0.004955								22.05	-0.001779
	22.0667	-0.017467								22.0667	-0.011704
	22.0833	-0.042497								22.0833	-0.033588
	22.1	-0.074828								22.1	-0.057753
	22.1167	-0.094849								22.1167	-0.077047
	22.1333	-0.103909								22.1333	-0.086032
	22.15	-0.101467								22.15	-0.087035
	22.1667	-0.096125								22.1667	-0.083688
	22.1833	-0.089973								22.1833	-0.07698
	22.2	-0.083581								22.2	-0.070173
	22.2167	-0.076458								22.2167	-0.063245
	22.2333	-0.070394								22.2333	-0.059186
	22.25	-0.065109								22.25	-0.052967
	22.2667	-0.058615								22.2667	-0.050208
	22.2833	-0.05203								22.2833	-0.045788
	22.3	-0.046365								22.3	-0.042829
	22.3167	-0.041389								22.3167	-0.037747
	22.3333	-0.037353								22.3333	-0.030726
	22.35	-0.033747								22.35	-0.027694
	22.3667	-0.028771								22.3667	-0.025172
	22.3833	-0.025244								22.3833	-0.024021
	22.4	-0.022517								22.4	-0.018427
	22.4167	-0.02028								22.4167	-0.012593
	22.4333	-0.017532								22.4333	-0.011619
	22.45	-0.015135								22.45	-0.010335
	22.4667	-0.012968								22.4667	-0.00966
	22.4833	-0.01141								22.4833	-0.008993
	22.5	-0.010132								22.5	-0.007917
	22.5167	-0.008684								22.5167	-0.00681
	22.5333	-0.007487								22.5333	-0.005783
	22.55	-0.006529								22.55	-0.004815
	22.5667	-0.005752								22.5667	-0.004676
	22.5833	-0.005184								22.5833	-0.004586
	22.6	-0.004836								22.6	-0.004087
	22.6167	-0.004489								22.6167	-0.003638
	22.6333	-0.004202								22.6333	-0.003056
	22.65	-0.004255								22.65	-0.002324
	22.6667	-0.004258								22.6667	-0.002271
	22.6833	-0.004091								22.6833	-0.002329
	22.7	-0.004005								22.7	-0.001956
	22.7167	-0.003799								22.7167	-0.001761
	22.7333	-0.003664								22.7333	-0.001285
	22.75	-0.003528								22.75	-0.00111
	22.7667	-0.003223								22.7667	-0.001324
	22.7833	-0.002858								22.7833	-0.001048
	22.8	-0.002734								22.8	-0.000499
	22.8167	-0.002481								22.8167	-0.0002
	22.8333	-0.002177								22.8333	-0.000371
	22.85	-0.002053								22.85	-6.2e-05
	22.8667	-0.001831								22.8667	0.000388
	22.8833	-0.00168								22.8833	0.000591
	22.9	-0.001639								22.9	0.000814
	22.9167	-0.001558								22.9167	0.000737
	22.9333	-0.001446								22.9333	0.00078
	22.95	-0.001198								22.95	0.000794
	22.9667	-0.00106								22.9667	0.000741
	22.9833	-0.000772								22.9833	0.000857
	23	-0.000464								23	0.000683
	23.0167	-0.000276								23.0167	0.00055
	23.0333	-0.000122								23.0333	0.000488
	23.05	-0.000187								23.05	0.000437
	23.0667	-0.000173								23.0667	0.000605
	23.0833	-2.8e-05								23.0833	0.000804
	23.1	6.5e-05								23.1	0.000513
	23.1167	1.5e-05								23.1167	0.000203
	23.1333	5e-06								23.1333	-5.8e-05
	23.15	-2.4e-05								23.15	-0.000119
	23.1667	-0.000154								23.1667	-0.000169
	23.1833	-0.000256								23.1833	-0.00011
	23.2	-0.00022								23.2	-0.000242
	23.2167	-0.000264								23.2167	-0.000234
	23.2333	-0.000289								23.2333	-5.7e-05
	23.25	-0.000413								23.25	0.000161
	23.2667	-0.000531								23.2667	8.8e-05
	23.2833	-0.00068								23.2833	0.000121
	23.3	-0.000559								23.3	-7.5e-05
	23.3167	-0.000508								23.3167	-0.000162
	23.3333	-0.000537								23.3333	-0.000348
	23.35	-0.0004								23.35	-0.000507
	23.3667	-0.000354								23.3667	-0.00057
	23.3833	-0.000388								23.3833	-0.000732
	23.4	-0.000451								23.4	-0.001035
	23.4167	-0.000445								23.4167	-0.001228
	23.4333	-0.000343								23.4333	-0.001305
	23.45	-0.000291								23.45	-0.001195
	23.4667	-0.000238								23.4667	-0.001156
	23.4833	-0.000296								23.4833	-0.001507
	23.5	-0.000234								23.5	-0.001597
	23.5167	-9.5e-05								23.5167	-0.001764
	23.5333	-0.000175								23.5333	-0.001802
	23.55	2.4e-05								23.55	-0.001981
	23.5667	0.000104								23.5667	-0.001599
	23.5833	0.000263								23.5833	-0.001208
	23.6	0.000361								23.6	-0.001132
	23.6167	0.000419								23.6167	-0.000816
	23.6333	0.000247								23.6333	-0.00042
	23.65	0.000245								23.65	-0.000115
	23.6667	0.000343								23.6667	-7.9e-05
	23.6833	0.00019								23.6833	-4.6e-05
	23.7	1.8e-05								23.7	0.000178
	23.7167	0.000226								23.7167	0.000801
	23.7333	0.000433								23.7333	0.001374
	23.75	0.000451								23.75	0.001498
	23.7667	0.000239								23.7667	0.001553
	23.7833	0.000168								23.7833	0.001769
	23.8	0.000146								23.8	0.001744
	23.8167	0.000214								23.8167	0.001949
	23.8333	0.000303								23.8333	0.001725
	23.85	0.000343								23.85	0.001344
	23.8667	0.000312								23.8667	0.001163
	23.8833	0.000161								23.8833	0.001032
	23.9	0.000121								23.9	0.000771
	23.9167	0.000131								23.9167	0.000622
	23.9333	-8.8e-05								23.9333	0.000525
	23.95	0.000203								23.95	-0.000292
	23.9667	-0.000277								23.9667	-0.000889
	23.9833	5e-06								23.9833	-0.000826
	24	0.000127								24	-0.000431
	24.0167	-0.000641								24.0167	-0.000775
	24.0333	-0.003258								24.0333	-0.001129
	24.05	-0.008156								24.05	-0.000353
	24.0667	-0.018393								24.0667	-0.007067
	24.0833	-0.039419								24.0833	-0.019239
	24.1	-0.061965								24.1	-0.037861
	24.1167	-0.07883								24.1167	-0.056972
	24.1333	-0.081216								24.1333	-0.061754
	24.15	-0.077631								24.15	-0.062945
	24.1667	-0.073135								24.1667	-0.055595
	24.1833	-0.067419								24.1833	-0.049485
	24.2	-0.061723								24.2	-0.042255
	24.2167	-0.056417								24.2167	-0.037355
	24.2333	-0.052098								24.2333	-0.034015
	24.25	-0.0477								24.25	-0.031924
	24.2667	-0.043312								24.2667	-0.029653
	24.2833	-0.039184								24.2833	-0.026942
	24.3	-0.035575								24.3	-0.023351
	24.3167	-0.032255								24.3167	-0.0214
	24.3333	-0.028684								24.3333	-0.019119
	24.35	-0.025304								24.35	-0.016878
	24.3667	-0.022083								24.3667	-0.014477
	24.3833	-0.019482								24.3833	-0.012846
	24.4	-0.016779								24.4	-0.011565
	24.4167	-0.014525								24.4167	-0.010354
	24.4333	-0.012592								24.4333	-0.009154
	24.45	-0.010939								24.45	-0.008243
	24.4667	-0.009485								24.4667	-0.007013
	24.4833	-0.008199								24.4833	-0.005753
	24.5	-0.007143								24.5	-0.005084
	24.5167	-0.006278								24.5167	-0.004485
	24.5333	-0.005662								24.5333	-0.003585
	24.55	-0.005214								24.55	-0.002956
	24.5667	-0.004935								24.5667	-0.002309
	24.5833	-0.004517								24.5833	-0.001851
	24.6	-0.004198								24.6	-0.001604
	24.6167	-0.004009								24.6167	-0.001447
	24.6333	-0.003778								24.6333	-0.00115
	24.65	-0.003526								24.65	-0.000815
	24.6667	-0.003334								24.6667	-0.000811
	24.6833	-0.003133								24.6833	-0.000666
	24.7	-0.003011								24.7	-0.000751
	24.7167	-0.002766								24.7167	-0.000939
	24.7333	-0.002531								24.7333	-0.000927
	24.75	-0.002636								24.75	-0.000876
	24.7667	-0.002601								24.7667	-0.000765
	24.7833	-0.002515								24.7833	-0.000554
	24.8	-0.002416								24.8	-0.000335
	24.8167	-0.002288								24.8167	-0.000298
	24.8333	-0.002089								24.8333	-0.000221
	24.85	-0.001761								24.85	-0.000564
	24.8667	-0.001311								24.8667	-0.000957
	24.8833	-0.000829								24.8833	-0.001244
	24.9	-0.000567								24.9	-0.000921
	24.9167	-0.000475								24.9167	-0.000729
	24.9333	-0.000243								24.9333	-0.000496
	24.95	-3.8e-05								24.95	-0.000114
	24.9667	0.000148								24.9667	0.000374
	24.9833	0.000494								24.9833	0.000423
	25	0.00073								25	0.000171
	25.0167	0.000855								25.0167	0
	25.0333	0.001065								25.0333	-0.000833
	25.05	0.001134								25.05	-0.000648
	25.0667	0.000934								25.0667	-0.000853
	25.0833	0.000924								25.0833	-0.000438
	25.1	0.000974								25.1	-0.000153
	25.1167	0.000976								25.1167	-0.000599
	25.1333	0.000859								25.1333	-0.000906
	25.15	0.000712								25.15	-0.001133
	25.1667	0.000685								25.1667	-0.00141
	25.1833	0.000418								25.1833	-0.001547
	25.2	0.000132								25.2	-0.001244
	25.2167	-0.000193								25.2167	-0.001001
	25.2333	-0.000449								25.2333	-0.000697
	25.25	-0.000645								25.25	-0.000324
	25.2667	-0.000801								25.2667	0.000119
	25.2833	-0.000847								25.2833	-0.000105
	25.3	-0.000933								25.3	-0.000118
	25.3167	-0.001069								25.3167	-8.1e-05
	25.3333	-0.001076								25.3333	3.6e-05
	25.35	-0.001073								25.35	0.000353
	25.3667	-0.000861								25.3667	0.000637
	25.3833	-0.00074								25.3833	0.000932
	25.4	-0.000598								25.4	0.000986
	25.4167	-0.000326								25.4167	0.001081
	25.4333	-8.6e-05								25.4333	0.001408
	25.45	4.3e-05								25.45	0.001604
	25.4667	0.000162								25.4667	0.0018
	25.4833	0.000251								25.4833	0.001846
	25.5	0.000221								25.5	0.001912
	25.5167	0.000157								25.5167	0.001803
	25.5333	0.000164								25.5333	0.002011
	25.55	0.000331								25.55	0.00207
	25.5667	0.000407								25.5667	0.001579
	25.5833	0.000474								25.5833	0.001447
	25.6	0.000377								25.6	0.001193
	25.6167	0.000201								25.6167	0.001104
	25.6333	-0.000115								25.6333	0.000725
	25.65	-0.000231								25.65	0.000686
	25.6667	-0.000299								25.6667	0.000717
	25.6833	-0.000309								25.6833	0.000545
	25.7	-0.000548								25.7	0.000155
	25.7167	-0.000748								25.7167	7.5e-05
	25.7333	-0.000828								25.7333	0.000146
	25.75	-0.00097								25.75	0.000226
	25.7667	-0.001093								25.7667	-4.8e-05
	25.7833	-0.001116								25.7833	-0.000482
	25.8	-0.00103								25.8	-0.000745
	25.8167	-0.000813								25.8167	-0.000749
	25.8333	-0.000739								25.8333	-0.000542
	25.85	-0.000526								25.85	-0.000553
	25.8667	-0.000273								25.8667	-0.000464
	25.8833	-0.000259								25.8833	-0.000755
	25.9	0.000114								25.9	-0.001056
	25.9167	0.000765								25.9167	-0.000977
	25.9333	0.001027								25.9333	-0.000538
	25.95	0.001298								25.95	-0.000278
	25.9667	0.00178								25.9667	-0.000749
	25.9833	0.002311								25.9833	-0.0002
	26	0.002601								26	0.001049
	26.0167	0.002442								26.0167	-0.000114
	26.0333	0.003442								26.0333	-0.001536
	26.05	-0.004037								26.05	-0.002128
	26.0667	-0.011917								26.0667	-0.008541
	26.0833	-0.028477								26.0833	-0.020265
	26.1	-0.051477								26.1	-0.03502
	26.1167	-0.067007								26.1167	-0.050185
	26.1333	-0.069457								26.1333	-0.052051
	26.15	-0.064817								26.15	-0.051926
	26.1667	-0.058877								26.1667	-0.042655
	26.1833	-0.052897								26.1833	-0.037954
	26.2	-0.047348								26.2	-0.031674
	26.2167	-0.042488								26.2167	-0.029513
	26.2333	-0.037957								26.2333	-0.028323
	26.25	-0.034427								26.25	-0.023208
	26.2667	-0.031317								26.2667	-0.017103
	26.2833	-0.028277								26.2833	-0.013928
	26.3	-0.024506								26.3	-0.013253
	26.3167	-0.021095								26.3167	-0.01227
	26.3333	-0.017704								26.3333	-0.010562
	26.35	-0.014703								26.35	-0.009284
	26.3667	-0.012092								26.3667	-0.008366
	26.3833	-0.009871								26.3833	-0.007178
	26.4	-0.007889								26.4	-0.006244
	26.4167	-0.006356								26.4167	-0.005524
	26.4333	-0.005044								26.4333	-0.004794
	26.45	-0.003572								26.45	-0.003964
	26.4667	-0.002439								26.4667	-0.003335
	26.4833	-0.001245								26.4833	-0.002751
	26.5	-0.000561								26.5	-0.002341
	26.5167	-0.000258								26.5167	-0.001671
	26.5333	8.6e-05								26.5333	-0.001291
	26.55	0.000451								26.55	-0.001101
	26.5667	0.000747								26.5667	-0.0009
	26.5833	0.001023								26.5833	-0.000641
	26.6	0.001149								26.6	-0.000351
	26.6167	0.001175								26.6167	-0.000152
	26.6333	0.001262								26.6333	-0.000194
	26.65	0.00129								26.65	-0.000187
	26.6667	0.001157								26.6667	-9e-05
	26.6833	0.001035								26.6833	-3.3e-05
	26.7	0.000793								26.7	-0.000146
	26.7167	0.000611								26.7167	-0.000381
	26.7333	0.00043								26.7333	-0.000431
	26.75	0.000219								26.75	-0.000411
	26.7667	0.000167								26.7667	-0.000201
	26.7833	-0.000134								26.7833	-0.000101
	26.8	-0.000357								26.8	5e-06
	26.8167	-0.00061								26.8167	-1.1e-05
	26.8333	-0.000752								26.8333	0.000103
	26.85	-0.000755								26.85	-0.000143
	26.8667	-0.000848								26.8667	0.000361
	26.8833	-0.001074								26.8833	0.000153
	26.9	-0.001029								26.9	-0.000514
	26.9167	-0.000945								26.9167	-0.001111
	26.9333	-0.000921								26.9333	-0.000618
	26.95	-0.000878								26.95	-0.000455
	26.9667	-0.000998								26.9667	-0.000468
	26.9833	-0.001057								26.9833	-0.000307
	27	-0.000817								27	0.000313
	27.0167	-0.000617								27.0167	0.000513
	27.0333	-0.000389								27.0333	0.000333
	27.05	-0.000312								27.05	0.000531
	27.0667	-0.000306								27.0667	0.000749
	27.0833	-0.00021								27.0833	0.000707
	27.1	-0.000213								27.1	0.000396
	27.1167	-0.00023								27.1167	0.000251
	27.1333	-0.000197								27.1333	0.000183
	27.15	-0.000204								27.15	0.000246
	27.1667	-0.000141								27.1667	-5.2e-05
	27.1833	-5.8e-05								27.1833	-0.00037
	27.2	-3.7e-05								27.2	-0.000244
	27.2167	0.000153								27.2167	0.000174
	27.2333	0.000164								27.2333	7.3e-05
	27.25	0.000124								27.25	0.000232
	27.2667	0.000184								27.2667	0.000751
	27.2833	0.000233								27.2833	0.000593
	27.3	0.000272								27.3	0.000255
	27.3167	0.000321								27.3167	-0.000122
	27.3333	0.00011								27.3333	-0.00026
	27.35	-6.2e-05								27.35	-1.8e-05
	27.3667	-0.000234								27.3667	0.000254
	27.3833	-0.000176								27.3833	0.00024
	27.4	2e-06								27.4	7.5e-05
	27.4167	0.00014								27.4167	-0.000189
	27.4333	0.000248								27.4333	-0.000524
	27.45	0.000296								27.45	-0.000135
	27.4667	0.000314								27.4667	4.5e-05
	27.4833	0.000461								27.4833	-0.000234
	27.5	0.000379								27.5	-0.000154
	27.5167	0.000207								27.5167	3.8e-05
	27.5333	0.000396								27.5333	0.000304
	27.55	0.000524								27.55	0.000251
	27.5667	0.000502								27.5667	8e-06
	27.5833	0.00045								27.5833	0.000144
	27.6	0.000459								27.6	0.000266
	27.6167	0.000408								27.6167	0.00076
	27.6333	0.000346								27.6333	0.000805
	27.65	8.5e-05								27.65	0.00055
	27.6667	8.4e-05								27.6667	0.000584
	27.6833	0.000103								27.6833	0.000672
	27.7	-4.8e-05								27.7	0.000576
	27.7167	-0.000189								27.7167	0.00036
	27.7333	-0.00021								27.7333	-8.5e-05
	27.75	-0.000121								27.75	-0.000531
	27.7667	-6.2e-05								27.7667	-0.000744
	27.7833	-3e-06								27.7833	-0.000439
	27.8	-0.000144								27.8	0.000165
	27.8167	-0.000426								27.8167	0.00046
	27.8333	-0.000477								27.8333	0.000524
	27.85	-0.000249								27.85	0.000435
	27.8667	-0.00028								27.8667	0.000433
	27.8833	-0.000392								27.8833	0.000391
	27.9	-0.000453								27.9	0.000269
	27.9167	-0.000455								27.9167	9e-05
	27.9333	-7e-06								27.9333	-0.000388
	27.95	0.000461								27.95	-0.000176
	27.9667	0.000829								27.9667	-4.3e-05
	27.9833	0.000697								27.9833	0.000489
	28	0.000794								28	-9.4e-05
	28.0167	0.002182								28.0167	0.000334
	28.0333	0.00057								28.0333	0.001662
	28.05	-0.004793								28.05	0.00313
	28.0667	-0.012765								28.0667	8e-06
	28.0833	-0.023617								28.0833	-0.013895
	28.1	-0.04126								28.1	-0.032331
	28.1167	-0.054113								28.1167	-0.047358
	28.1333	-0.055055								28.1333	-0.049654
	28.15	-0.051228								28.15	-0.04224
	28.1667	-0.0461								28.1667	-0.03371
	28.1833	-0.041273								28.1833	-0.027977
	28.2	-0.036586								28.2	-0.023643
	28.2167	-0.032699								28.2167	-0.02225
	28.2333	-0.029701								28.2333	-0.020997
	28.25	-0.027104								28.25	-0.018568
	28.2667	-0.024727								28.2667	-0.016784
	28.2833	-0.02221								28.2833	-0.015
	28.3	-0.019503								28.3	-0.011057
	28.3167	-0.016556								28.3167	-0.006313
	28.3333	-0.013809								28.3333	-0.005065
	28.35	-0.011472								28.35	-0.003909
	28.3667	-0.009565								28.3667	-0.002273
	28.3833	-0.007928								28.3833	-0.001366
	28.4	-0.006671								28.4	-0.000276
	28.4167	-0.005684								28.4167	-0.001245
	28.4333	-0.004777								28.4333	-0.001494
	28.45	-0.004241								28.45	-0.002792
	28.4667	-0.003734								28.4667	-0.004491
	28.4833	-0.003317								28.4833	-0.000471
	28.5	-0.00298								28.5	0.002933
	28.5167	-0.002653								28.5167	0.003257
	28.5333	-0.002536								28.5333	0.002371
	28.55	-0.00255								28.55	0.001435
	28.5667	-0.002403								28.5667	0.00035
	28.5833	-0.002096								28.5833	0.000503
	28.6	-0.001989								28.6	0.000787
	28.6167	-0.001922								28.6167	0.00099
	28.6333	-0.001926								28.6333	0.000814
	28.65	-0.001889								28.65	0.000737
	28.6667	-0.001922								28.6667	0.000976
	28.6833	-0.001935								28.6833	0.001076
	28.7	-0.001769								28.7	0.001015
	28.7167	-0.001592								28.7167	0.001014
	28.7333	-0.001435								28.7333	0.00086
	28.75	-0.001318								28.75	0.001056
	28.7667	-0.001251								28.7667	0.001131
	28.7833	-0.001054								28.7833	0.000977
	28.8	-0.000837								28.8	0.000637
	28.8167	-0.00077								28.8167	-8.9e-05
	28.8333	-0.000613								28.8333	-7.5e-05
	28.85	-0.000316								28.85	0.000109
	28.8667	0.000101								28.8667	0.000193
	28.8833	0.00046								28.8833	2.2e-05
	28.9	0.000419								28.9	0.000634
	28.9167	7e-06								28.9167	0.000577
	28.9333	6.6e-05								28.9333	0.000389
	28.95	0.000355								28.95	0.000121
	28.9667	0.000676								28.9667	-2.7e-05
	28.9833	0.000758								28.9833	0.00012
	29	0.000669								29	0.000586
	29.0167	0.00071								29.0167	0.000582
	29.0333	0.000703								29.0333	-7.2e-05
	29.05	0.000667								29.05	-0.000363
	29.0667	0.000692								29.0667	-0.000187
	29.0833	0.000717								29.0833	9.9e-05
	29.1	0.000782								29.1	6.5e-05
	29.1167	0.000678								29.1167	3.1e-05
	29.1333	0.000477								29.1333	-8.8e-05
	29.15	0.000405								29.15	-0.000288
	29.1667	0.000333								29.1667	-0.000278
	29.1833	0.000121								29.1833	5.2e-05
	29.2	-5.8e-05								29.2	0.0003
	29.2167	-0.000187								29.2167	0.000139
	29.2333	-4.6e-05								29.2333	0.000197
	29.25	0.000226								29.25	0.000346
	29.2667	0.000197								29.2667	0.000545
	29.2833	0.0002								29.2833	0.000355
	29.3	8.4e-05								29.3	0.000194
	29.3167	0.000127								29.3167	0.000774
	29.3333	0.000331								29.3333	0.000834
	29.35	0.000384								29.35	5.3e-05
	29.3667	0.000239								29.3667	-0.000419
	29.3833	0.000184								29.3833	0.000183
	29.4	0.000219								29.4	0.000946
	29.4167	0.000164								29.4167	0.000758
	29.4333	5.9e-05								29.4333	0.000571
	29.45	7.4e-05								29.45	0.000184
	29.4667	0.000109								29.4667	5.1e-05
	29.4833	-9.6e-05								29.4833	0.000138
	29.5	-0.000191								29.5	8.5e-05
	29.5167	-0.000146								29.5167	0.000302
	29.5333	-0.000172								29.5333	-8.5e-05
	29.55	-0.000198								29.55	-0.00056
	29.5667	-0.000224								29.5667	-0.000486
	29.5833	-0.00027								29.5833	0.000299
	29.6	-0.000257								29.6	0.000544
	29.6167	-0.000535								29.6167	0.000236
	29.6333	-0.000703								29.6333	-3.5e-05
	29.65	-0.000751								29.65	-0.000107
	29.6667	-0.000749								29.6667	6.2e-05
	29.6833	-0.0008								29.6833	0.000385
	29.7	-0.000751								29.7	7.3e-05
	29.7167	-0.000821								29.7167	0.00033
	29.7333	-0.000832								29.7333	0.000498
	29.75	-0.000663								29.75	-0.000294
	29.7667	-0.000457								29.7667	-0.000619
	29.7833	-0.000481								29.7833	-0.000916
	29.8	-0.000544								29.8	-0.000753
	29.8167	-0.000348								29.8167	-0.000541
	29.8333	-9.2e-05								29.8333	-0.000388
	29.85	4.2e-05								29.85	-0.00056
	29.8667	0.000166								29.8667	-0.000527
	29.8833	0.000271								29.8833	-0.000614
	29.9	0.000355								29.9	-0.00059
	29.9167	0.000609								29.9167	-0.000117
	29.9333	0.000551								29.9333	-3.1e-05
	29.95	0.000844								29.95	0.000281
	29.9667	0.000967								29.9667	0.000493
	29.9833	0.00084								29.9833	0.000354
	30	0.001863								30	0.000466
	30.0167	0.002165								30.0167	-0.000411
	30.0333	0.001667								30.0333	-0.003377
	30.05	-0.000341								30.05	-0.001613
	30.0667	-0.005749								30.0667	-0.002658
	30.0833	-0.022727								30.0833	-0.011613
	30.1	-0.043136								30.1	-0.023161
	30.1167	-0.052995								30.1167	-0.033989
	30.1333	-0.053353								30.1333	-0.037957
	30.15	-0.048562								30.15	-0.035455
	30.1667	-0.042871								30.1667	-0.029668
	30.1833	-0.03823								30.1833	-0.024038
	30.2	-0.03409								30.2	-0.019548
	30.2167	-0.030359								30.2167	-0.016758
	30.2333	-0.027098								30.2333	-0.014908
	30.25	-0.024448								30.25	-0.013086
	30.2667	-0.022408								30.2667	-0.011264
	30.2833	-0.020287								30.2833	-0.009322
	30.3	-0.017637								30.3	-0.0079
	30.3167	-0.014937								30.3167	-0.006168
	30.3333	-0.012487								30.3333	-0.004688
	30.35	-0.010437								30.35	-0.003286
	30.3667	-0.008717								30.3667	-0.002384
	30.3833	-0.007267								30.3833	-0.002323
	30.4	-0.006238								30.4	-0.001421
	30.4167	-0.005188								30.4167	-0.000376
	30.4333	-0.004138								30.4333	0.000244
	30.45	-0.003329								30.45	0.000405
	30.4667	-0.002939								30.4667	0.000485
	30.4833	-0.00251								30.4833	-0.000233
	30.5	-0.00218								30.5	-0.000664
	30.5167	-0.001951								30.5167	-0.000585
	30.5333	-0.001722								30.5333	-0.000136
	30.55	-0.001572								30.55	1.3e-05
	30.5667	-0.001583								30.5667	0.000246
	30.5833	-0.001423								30.5833	0.00017
	30.6	-0.001174								30.6	-0.000135
	30.6167	-0.000925								30.6167	-0.000461
	30.6333	-0.000715								30.6333	-0.000167
	30.65	-0.000576								30.65	9.3e-05
	30.6667	-0.000497								30.6667	0.000133
	30.6833	-0.000387								30.6833	0.000204
	30.7	-0.000418								30.7	0.000224
	30.7167	-0.000558								30.7167	0.000284
	30.7333	-0.000649								30.7333	7e-06
	30.75	-0.000619								30.75	2.6e-05
	30.7667	-0.00068								30.7667	7.6e-05
	30.7833	-0.00064								30.7833	7.5e-05
	30.8	-0.0005								30.8	3.5e-05
	30.8167	-0.0004								30.8167	-2.4e-05
	30.8333	-0.000341								30.8333	-2.6e-05
	30.85	-0.000401								30.85	0.000133
	30.8667	-0.000411								30.8667	-0.000129
	30.8833	-0.00033								30.8833	-0.000301
	30.9	-0.000359								30.9	-4.9e-05
	30.9167	-0.000328								30.9167	5.6e-05
	30.9333	-0.000257								30.9333	0.000271
	30.95	-0.000136								30.95	0.000387
	30.9667	-0.000114								30.9667	0.000438
	30.9833	-3.1e-05								30.9833	0.000241
	31	0.000192								31	0.000164
	31.0167	0.000205								31.0167	0.000266
	31.0333	0.000298								31.0333	0.000249
	31.05	0.000474								31.05	0.000385
	31.0667	0.00068								31.0667	0.000356
	31.0833	0.000726								31.0833	0.000276
	31.1	0.000702								31.1	0.000117
	31.1167	0.000539								31.1167	-2.2e-05
	31.1333	0.000499								31.1333	-0.000188
	31.15	0.000309								31.15	-0.00039
	31.1667	0.000119								31.1667	-0.000352
	31.1833	0.000169								31.1833	-0.000255
	31.2	0.000301								31.2	-0.000237
	31.2167	0.000275								31.2167	-0.000224
	31.2333	0.000429								31.2333	-7e-05
	31.25	0.000643								31.25	6.4e-05
	31.2667	0.000637								31.2667	0.000308
	31.2833	0.000574								31.2833	0.000263
	31.3	0.000502								31.3	0.000272
	31.3167	0.00054								31.3167	0.000293
	31.3333	0.000459								31.3333	0.000423
	31.35	0.000437								31.35	0.000283
	31.3667	0.000458								31.3667	0.000144
	31.3833	0.000429								31.3833	0.00014
	31.4	0.000311								31.4	0.000285
	31.4167	0.000133								31.4167	0.000391
	31.4333	9.4e-05								31.4333	0.000427
	31.45	0.000108								31.45	0.000574
	31.4667	0.000142								31.4667	0.000574
	31.4833	0.000176								31.4833	0.000444
	31.5	0.00032								31.5	0.000404
	31.5167	0.000254								31.5167	0.000354
	31.5333	4.9e-05								31.5333	0.000375
	31.55	-0.000116								31.55	0.000258
	31.5667	-9.1e-05								31.5667	8.1e-05
	31.5833	-0.000207								31.5833	-0.000126
	31.6	-0.000372								31.6	-0.000324
	31.6167	-0.000477								31.6167	-0.00031
	31.6333	-0.000393								31.6333	-0.000267
	31.65	-0.000388								31.65	-0.000263
	31.6667	-0.000404								31.6667	-0.00025
	31.6833	-0.00052								31.6833	-0.000266
	31.7	-0.000648								31.7	-0.000264
	31.7167	-0.000625								31.7167	-0.000411
	31.7333	-0.000532								31.7333	-0.000609
	31.75	-0.000459								31.75	-0.000577
	31.7667	-0.000438								31.7667	-0.000624
	31.7833	-0.000447								31.7833	-0.000594
	31.8	-0.000617								31.8	-0.000474
	31.8167	-0.000546								31.8167	-0.000424
	31.8333	-0.000355								31.8333	-0.000394
	31.85	-0.000177								31.85	-0.000455
	31.8667	-6.9e-05								31.8667	-0.000298
	31.8833	-3.1e-05								31.8833	0.000129
	31.9	-7.2e-05								31.9	0.000286
	31.9167	5.6e-05								31.9167	0.000223
	31.9333	-5.8e-05								31.9333	7.3e-05
	31.95	0.000178								31.95	-0.000246
	31.9667	0.000264								31.9667	-0.000226
	31.9833	0.00034								31.9833	-0.000335
	32	0.001306								32	-0.000265
	32.0167	0.00194								32.0167	0.00086
	32.0333	-9.6e-05								32.0333	0.000884
	32.05	-0.002062								32.05	-0.004811
	32.0667	-0.010448								32.0667	-0.011387
	32.0833	-0.019624								32.0833	-0.019932
	32.1	-0.033112								32.1	-0.028906
	32.1167	-0.04061								32.1167	-0.035671
	32.1333	-0.040677								32.1333	-0.034927
	32.15	-0.036885								32.15	-0.031013
	32.1667	-0.032673								32.1667	-0.025498
	32.1833	-0.031482								32.1833	-0.02021
	32.2	-0.028541								32.2	-0.014506
	32.2167	-0.025491								32.2167	-0.010432
	32.2333	-0.02299								32.2333	-0.009057
	32.25	-0.02102								32.25	-0.007688
	32.2667	-0.01937								32.2667	-0.00724
	32.2833	-0.017571								32.2833	-0.007032
	32.3	-0.015361								32.3	-0.006124
	32.3167	-0.012902								32.3167	-0.005096
	32.3333	-0.010434								32.3333	-0.004279
	32.35	-0.008355								32.35	-0.003537
	32.3667	-0.006797								32.3667	-0.002965
	32.3833	-0.005738								32.3833	-0.002703
	32.4	-0.00496								32.4	-0.002051
	32.4167	-0.004403								32.4167	-0.001734
	32.4333	-0.003856								32.4333	-0.001491
	32.45	-0.003448								32.45	-0.001287
	32.4667	-0.002981								32.4667	-0.001033
	32.4833	-0.002824								32.4833	-0.000759
	32.5	-0.002618								32.5	-0.000276
	32.5167	-0.002501								32.5167	-1.6e-05
	32.5333	-0.002354								32.5333	-0.000116
	32.55	-0.002148								32.55	-5.7e-05
	32.5667	-0.001932								32.5667	-7e-06
	32.5833	-0.001826								32.5833	-0.000114
	32.6	-0.00166								32.6	-0.000192
	32.6167	-0.001334								32.6167	-0.00047
	32.6333	-0.001038								32.6333	-0.000608
	32.65	-0.000733								32.65	-0.000585
	32.6667	-0.000688								32.6667	-0.000688
	32.6833	-0.000652								32.6833	-0.000842
	32.7	-0.000577								32.7	-0.000805
	32.7167	-0.000481								32.7167	-0.000689
	32.7333	-0.000446								32.7333	-0.000724
	32.75	-0.000411								32.75	-0.000706
	32.7667	-0.000496								32.7667	-0.000537
	32.7833	-0.000561								32.7833	-0.000388
	32.8	-0.000696								32.8	-0.000219
	32.8167	-0.000721								32.8167	-0.000183
	32.8333	-0.000736								32.8333	-0.000309
	32.85	-0.000541								32.85	-0.000425
	32.8667	-0.000286								32.8667	-0.000512
	32.8833	-8.1e-05								32.8833	-0.000498
	32.9	0.000105								32.9	-0.000246
	32.9167	0.00014								32.9167	-0.000134
	32.9333	0.000275								32.9333	-0.000203
	32.95	0.0001								32.95	-0.000141
	32.9667	6.6e-05								32.9667	-2e-05
	32.9833	-2.8e-05								32.9833	0.000213
	33	-6.2e-05								33	0.000216
	33.0167	-8.6e-05								33.0167	0.000379
	33.0333	-0.00015								33.0333	0.000272
	33.05	-0.000223								33.05	0.000505
	33.0667	-0.000146								33.0667	0.000683
	33.0833	-0.000129								33.0833	0.00061
	33.1	-5.2e-05								33.1	0.000688
	33.1167	5e-06								33.1167	0.000746
	33.1333	0.000214								33.1333	0.000655
	33.15	0.000452								33.15	0.00041
	33.1667	0.000731								33.1667	0.000856
	33.1833	0.0008								33.1833	0.000831
	33.2	0.000759								33.2	0.000786
	33.2167	0.0007								33.2167	0.001125
	33.2333	0.00049								33.2333	0.00105
	33.25	0.000481								33.25	0.000735
	33.2667	0.000312								33.2667	0.00079
	33.2833	0.000283								33.2833	0.000334
	33.3	0.000125								33.3	0.000495
	33.3167	0.000128								33.3167	0.00024
	33.3333	0.00013								33.3333	7.5e-05
	33.35	0.000183								33.35	-0.00016
	33.3667	0.000226								33.3667	-0.000415
	33.3833	0.00018								33.3833	-0.000392
[truncated: 519 more rows]

## Sheet: Panels D-L
High forward	NC1	NC2	NC4	NC5	NC6	NC7	NC10	NC14	NC15	NC16	NC18	NC19	NC2	NC3	NC4	NC5	NC6	NC7	NC8	NC9	NC10	NC11	NC12	NC13	NC14	NC15	NC16	NC17	NC18	NC19	NC1	NC2	NC3	NC5	NC9	NC10	NC11	NC12	NC13	NC14	NC15	NC16	NC17	NC18	NC19	NC20	NC21	NC22	NC23
	0	0	0	0	0	0	0	0	0	0	0	0	0	0	0	0	0	0	0	0	0	0	0	0	0	0	0	0	0	0	0	0	0	0	0	0	0	0	0	0	0	0	0	0	0	0	0	0	0
	0.444444	0.356603	0.124509	0.199593	0.215707	0.105468	0.387842	0.202345	0.134071	0.424336	0.286636	0.813972	0.273009	0.294451	0.310571	0.407252	0.336689	0.22941	0.248627	0.205884	0.153031	0.262093	0.145289	0.278345	0.36278	0.220094	0.442794	0.392674	0.375021	0.385395	0.255048	0.25468	0.271758	0.318648	0.403007	0.578741	0.244138	0.299483	0.370515	0.316421	0.296252	0.413133	0.396995	0.49705	0.262353	0.48162	0.39306	0.40155	0.408394
	0.886563	0.739779	0.232079	0.38756	0.436741	0.215372	0.745657	0.399346	0.276423	0.881454	0.59546	1.68439	0.572878	0.614532	0.628963	0.88709	0.654862	0.443002	0.49464	0.436046	0.307937	0.546132	0.28425	0.539564	0.764285	0.434232	0.806659	0.746306	0.751978	0.748051	0.488567	0.49992	0.555807	0.663445	0.810993	1.20088	0.513584	0.600657	0.659107	0.633475	0.594872	0.81883	0.808088	1.01671	0.524913	0.978189	0.764503	0.848236	0.811689
	1.28357	1.09001	0.337502	0.567089	0.633712	0.321296	1.07034	0.594522	0.413643	1.27545	0.914353	2.44477	0.886021	0.937618	0.942906	1.2927	0.955675	0.648556	0.686907	0.600903	0.444232	0.781455	0.444695	0.809171	1.07148	0.630348	1.14847	1.11781	1.09681	1.09005	0.751481	0.778559	0.842971	0.976091	1.20279	1.69483	0.763187	0.913421	0.984895	0.88574	0.887977	1.21025	1.23018	1.52902	0.760266	1.37626	1.07414	1.16142	1.24188
	1.66204	1.45843	0.426575	0.739318	0.824572	0.410531	1.37084	0.773263	0.536988	1.57423	1.09018	2.99435	1.19377	1.22273	1.22066	1.71302	1.26543	0.813448	0.941736	0.797341	0.593887	1.0381	0.581028	1.02499	1.3833	0.809564	1.42521	1.42535	1.38983	1.37842	0.994975	1.03459	1.10565	1.24683	1.5607	2.16491	1.02061	1.18431	1.31014	1.19748	1.18572	1.58185	1.6593	1.99951	1.04558	1.81434	1.42455	1.48996	1.58699
	1.92724	1.76037	0.507001	0.885261	0.970752	0.492016	1.64825	0.949092	0.682735	1.92553	1.27251	3.49927	1.46245	1.469	1.4917	2.02637	1.45134	0.993579	1.11097	0.972297	0.740803	1.24139	0.707298	1.24708	1.62357	0.98886	1.68905	1.68342	1.64695	1.6778	1.21775	1.27025	1.38854	1.53249	1.87936	2.60447	1.25302	1.46501	1.54963	1.43201	1.41309	1.96539	2.06228	2.47247	1.24774	2.04832	1.717	1.77215	1.95127
	2.17821	2.03606	0.580898	1.03722	1.12231	0.57338	1.88749	1.09119	0.763613	2.21543	1.50427	3.99708	1.70487	1.79403	1.70373	2.4527	1.62313	1.12194	1.25961	1.09816	0.819467	1.46975	0.839897	1.42801	1.93764	1.11448	1.99452	1.94247	1.85511	1.87955	1.4233	1.46894	1.64918	1.7913	2.2645	2.87657	1.45599	1.70986	1.7933	1.61672	1.60724	2.30858	2.47246	2.90179	1.48781	2.44797	1.94077	2.10559	2.18811
	2.31721	2.22795	0.646712	1.16983	1.28184	0.664924	2.14476	1.20661	0.876308	2.44727	1.67628	4.34107	1.68342	1.82981	1.82175	2.59896	1.8347	1.26347	1.43215	1.22246	0.901586	1.62801	0.935988	1.55037	1.98169	1.21767	2.18009	2.18919	2.0718	2.16696	1.57785	1.65108	1.8423	1.99054	2.43084	3.07705	1.64431	1.92187	2.00004	1.77911	1.83061	2.61489	2.79493	3.23615	1.66996	2.60083	2.15427	2.24793	2.52884
	2.56019	2.47624	0.706709	1.22142	1.39779	0.754839	2.32196	1.32907	0.902319	2.58802	1.77831	4.56396	1.93816	2.06529	2.06287	3.02383	2.03628	1.43633	1.62118	1.38089	1.01923	1.79105	1.03848	1.67927	2.28493	1.34504	2.29716	2.33912	2.23949	2.26315	1.72847	1.80128	2.1559	2.14984	2.72954	3.32183	1.89057	2.23242	2.33279	1.97264	2.16476	2.83354	3.14458	3.63594	1.82875	2.81957	2.34142	2.42361	2.68865
	2.65418	2.66689	0.74932	1.29849	1.47652	0.810694	2.46917	1.43395	0.953346	2.77102	1.88347	4.73119	2.07365	2.16233	2.14675	3.29003	2.31893	1.54986	1.72452	1.48255	1.0813	1.948	1.142	1.81808	2.31134	1.46199	2.43055	2.59337	2.42138	2.51757	1.94167	2.00317	2.34845	2.38645	2.86572	3.36945	2.04362	2.37841	2.40344	2.10288	2.24822	3.17719	3.48204	3.93154	2.02426	3.0691	2.56089	2.67062	2.95128
	2.8156	2.84528	0.799452	1.35785	1.59959	0.870075	2.66867	1.52894	1.02908	2.88651	2.04132	4.94562	2.11959	2.27149	2.28146	3.22962	2.15857	1.65409	1.88101	1.5858	1.11268	2.01341	1.18728	2.00098	2.55764	1.59203	2.60505	2.68481	2.56697	2.62006	2.01206	2.15572	2.54054	2.51536	3.08902	3.56888	2.1721	2.4788	2.63459	2.26498	2.45472	3.3034	3.6217	4.17354	2.15634	3.23104	2.74965	2.74456	3.17634
	2.87464	3.02426	0.84015	1.4211	1.69049	0.930629	2.71477	1.59995	1.06741	3.03591	2.09528	5.19925	2.24334	2.35194	2.36958	3.46198	2.26384	1.7115	1.93528	1.67694	1.14587	2.09524	1.2888	2.03762	2.68493	1.67862	2.72039	2.85555	2.59507	2.79181	2.15127	2.29305	2.68843	2.66312	3.23013	3.77125	2.27145	2.61568	2.60961	2.36289	2.5607	3.48544	3.92796	4.46335	2.30393	3.29996	2.92989	2.9845	3.36697
	2.97849	3.23331	0.878224	1.46194	1.76445	0.972819	2.85619	1.71079	1.21582	3.09595	2.1049	5.33587	2.30572	2.52125	2.43208	3.70739	2.27989	1.84165	2.09832	1.81802	1.19384	2.26202	1.35735	2.1316	2.70105	1.70466	2.63084	2.80416	2.66506	2.76592	2.27019	2.40129	2.86624	2.77287	3.3031	3.85964	2.42827	2.8195	2.91438	2.46638	2.76279	3.6031	4.08304	4.58142	2.33589	3.37522	2.86775	2.82128	3.44571
	3.01175	3.28083	0.91439	1.53741	1.81356	1.00879	2.91144	1.74749	1.24875	3.25598	2.20384	5.32692	2.23287	2.48065	2.41691	3.66024	2.37891	1.94009	2.18002	1.91546	1.22383	2.33133	1.40355	2.24858	2.8146	1.81424	2.79388	3.05906	2.83952	3.00105	2.315	2.48811	3.03922	2.93152	3.43538	3.96106	2.51221	2.92269	2.9707	2.5734	2.96413	3.69552	4.21974	4.77405	2.4522	3.49219	2.96891	2.83952	3.55086
	3.14563	3.49012	0.938739	1.57779	1.89478	1.06497	2.95974	1.82932	1.33115	3.4951	2.3203	5.39496	2.51051	2.62666	2.69925	3.78904	2.41536	1.89512	2.21317	1.92214	1.25112	2.41112	1.46462	2.29086	2.93619	1.82801	3.08695	3.24976	2.9301	3.10062	2.44078	2.73237	3.22344	3.00406	3.57659	4.09541	2.61119	3.04803	2.97442	2.63397	3.02105	3.71075	4.34321	4.78017	2.5546	3.59343	3.20401	2.88998	3.77482
	3.06014	3.46472	0.962234	1.56834	1.93121	1.09455	3.00423	1.87793	1.31781	3.30098	2.27894	5.47395	2.45261	2.56892	2.57475	3.85882	2.38522	2.00283	2.30192	2.00692	1.25006	2.43946	1.54967	2.41607	2.94336	1.96451	2.98692	3.19062	2.93361	3.11369	2.51242	2.79372	3.2817	3.16539	3.64554	4.1603	2.64672	3.05983	3.05837	2.68555	3.14571	3.88952	4.56588	5.00102	2.57458	3.70182	3.22097	3.00306	3.9634
	3.14515	3.58382	0.991297	1.64506	1.98697	1.13803	3.07192	1.9078	1.35369	3.39372	2.36229	5.56524	2.63179	2.75559	2.75609	4.12156	2.51526	1.918	2.19692	1.9261	1.28561	2.49828	1.51942	2.34875	2.97359	1.93739	3.01087	3.22574	2.89651	3.02836	2.50114	2.77023	3.35154	3.15723	3.69122	4.11396	2.71172	3.13215	2.96093	2.74344	3.24519	3.95639	4.51845	5.01985	2.68254	3.60782	3.04822	2.89509	3.94824
	3.18387	3.84739	1.00907	1.65403	2.01922	1.15367	3.11826	1.94443	1.37983	3.38696	2.35114	5.56977	2.57602	2.7195	2.8094	4.11175	2.49101	2.0848	2.32469	2.04451	1.29957	2.52969	1.57797	2.42243	2.89003	1.98756	3.04279	3.2554	2.93527	2.93203	2.53346	2.84523	3.42678	3.1885	3.78349	4.12359	2.91	3.24	3.14644	2.90406	3.20744	4.0042	4.62383	5.0346	2.90971	4.04433	3.48048	3.40791	4.0454
	3.14193	3.82509	1.01907	1.68399	2.02262	1.19525	3.15845	2.01455	1.46416	3.39305	2.36405	5.5645	2.3488	2.6209	2.72882	3.93019	2.48557	2.07742	2.37429	2.11907	1.31302	2.471	1.56269	2.44869	2.83048	2.0089	3.07944	3.35337	3.00234	3.15664	2.54592	2.8637	3.47878	3.13429	3.90826	4.26183	2.93221	3.3706	3.31249	2.98336	3.43126	4.06527	4.66333	5.1328	2.95449	3.74518	3.00082	3.17207	4.26313
	3.15752	3.90458	1.03554	1.66272	2.14931	1.22818	3.25119	2.02545	1.44529	3.43697	2.40104	5.49532	2.57252	2.80009	2.68286	4.05018	2.57179	2.11166	2.47348	2.17937	1.32924	2.51394	1.56624	2.47582	3.17797	2.11306	3.06032	3.23151	2.90825	3.0665	2.64802	2.96673	3.59594	3.22804	3.97608	4.16283	2.97095	3.39165	3.2601	2.86314	3.37012	4.04854	4.81715	5.2509	2.99711	3.87544	3.21843	3.23389	4.2565
	3.20214	3.92111	1.0479	1.71398	2.21651	1.22658	3.23819	2.06481	1.57392	3.32967	2.40976	5.37245	2.54544	2.75358	2.78884	4.0974	2.60784	2.14884	2.45375	2.18832	1.34885	2.55466	1.65289	2.51689	3.1467	2.13761	3.10329	3.19109	2.90296	3.02131	2.61796	2.92713	3.52224	3.14445	3.77525	4.05971	3.03833	3.43061	3.41228	2.9706	3.39521	4.17045	4.77039	5.35716	2.93942	3.73504	3.33989	3.2861	4.42873
	3.24885	4.06263	1.06276	1.68946	2.19779	1.28225	3.24095	2.07578	1.49016	3.61199	2.5128	5.62778	2.46357	2.76376	2.78669	4.10774	2.67965	2.10966	2.38769	2.18424	1.36809	2.64098	1.69987	2.55613	2.94837	2.11709	3.2167	3.29165	2.95669	3.12066	2.5988	3.06315	3.67294	3.24394	3.77321	4.18473	3.01321	3.43968	3.23879	2.97268	3.32055	4.18488	4.85376	5.43276	3.14969	4.05995	3.35679	3.51256	4.70761
	3.18886	4.09824	1.08021	1.66916	2.22714	1.28258	3.3067	2.06739	1.53399	3.43414	2.48994	5.51989	2.45977	2.68888	2.78344	4.14322	2.75381	2.08024	2.48543	2.19915	1.38077	2.63493	1.73719	2.57486	3.15516	2.18919	3.18682	3.35596	3.03256	3.18412	2.6617	3.18295	3.69683	3.17757	3.86216	4.34798	3.09255	3.56318	3.36366	3.02978	3.44176	4.35041	4.89017	5.51007	2.96729	3.7547	3.15454	3.21915	4.72419
	3.23337	4.10515	1.08295	1.69585	2.20288	1.30034	3.34459	2.04981	1.50525	3.6945	2.53963	5.71123	2.67013	2.93201	2.86639	4.32689	2.89608	2.1337	2.51315	2.25828	1.42108	2.6523	1.78011	2.60834	2.98966	2.21551	3.14724	3.33204	3.03426	3.20876	2.57126	2.99975	3.63756	3.10724	3.85277	4.29762	3.15959	3.60876	3.29631	3.02781	3.3955	4.3442	4.9289	5.54853	3.11144	3.87389	3.20902	3.12327	4.83209
	3.25988	4.17439	1.08735	1.7656	2.30687	1.32908	3.32455	2.0889	1.54455	3.50136	2.52476	5.66958	2.4312	2.83269	2.8233	4.20196	2.91698	2.22242	2.56054	2.25448	1.39885	2.74389	1.81078	2.55875	3.08682	2.2277	3.13482	3.29286	2.94784	2.99991	2.62287	3.05567	3.64025	3.17949	3.83989	4.20698	3.15662	3.63815	3.44462	3.22098	3.53502	4.40604	4.89425	5.56136	3.07445	3.7807	3.21189	3.26385	4.72845
	3.29811	4.28968	1.09201	1.80624	2.29878	1.33918	3.29074	2.10891	1.66454	3.51035	2.60142	5.7025	2.4843	2.80575	2.80284	4.20446	2.8676	2.228	2.58866	2.33193	1.44874	2.76434	1.82883	2.6459	3.15393	2.27409	3.17469	3.38797	2.99622	3.18921	2.74097	3.17687	3.67507	3.16418	3.92442	4.33223	3.24538	3.62677	3.53664	3.14689	3.65955	4.50525	4.91013	5.56786	3.07763	3.92723	3.19389	3.21317	4.9678
	3.32142	4.38497	1.09687	1.75542	2.25562	1.36937	3.19031	2.10791	1.52947	3.60811	2.57505	5.82687	2.61543	2.94304	2.90912	4.57604	3.01766	2.10897	2.52471	2.22806	1.42865	2.75526	1.82681	2.61216	3.17748	2.29123	3.18099	3.38096	3.05649	3.28134	2.66233	3.1562	3.79733	3.1468	3.8613	4.27792	3.2669	3.6395	3.56653	3.14113	3.72103	4.46264	4.79697	5.52979	3.01587	3.74767	3.02271	3.09275	4.94918
	3.33417	4.36774	1.10749	1.75743	2.26285	1.36845	3.22235	2.16711	1.63796	3.48932	2.55564	5.72699	2.53561	2.84933	2.83206	4.467	3.10426	2.17594	2.55107	2.26215	1.44027	2.78892	1.84417	2.53613	3.06879	2.28231	3.20045	3.42024	3.04053	3.21536	2.72337	3.2316	3.69706	3.1478	3.9273	4.26799	3.2888	3.62321	3.50652	3.16506	3.66003	4.50214	4.7815	5.5253	3.03848	3.68958	3.11371	3.22295	5.02032
	3.24588	4.37111	1.10933	1.73646	2.25122	1.37998	3.26897	2.17058	1.61386	3.47454	2.51148	5.64688	2.33101	2.81407	2.8435	4.44099	3.11037	2.26589	2.56135	2.3083	1.417	2.81627	1.86221	2.63331	3.06602	2.35287	3.24442	3.45024	3.03471	3.11659	2.6635	3.18461	3.65433	3.16782	3.96936	4.39139	3.28562	3.72184	3.48781	3.22702	3.73357	4.44577	4.67595	5.44301	3.11029	3.69089	3.08312	3.15896	4.87654
	3.26826	4.26078	1.09908	1.74162	2.22391	1.41565	3.20232	2.18806	1.62422	3.28678	2.5153	5.64727	2.57581	2.87623	2.94774	4.56209	3.17052	2.29336	2.56071	2.35593	1.3951	2.82753	1.91918	2.63832	3.09919	2.40625	3.18374	3.55528	3.15801	3.25118	2.57754	3.1794	3.602	3.15754	3.85551	4.33645	3.31212	3.76675	3.53584	3.20779	3.75781	4.45254	4.61359	5.45251	3.05935	3.74177	3.11443	3.24167	4.77231
	3.20857	4.4044	1.10946	1.72812	2.23125	1.43909	3.29647	2.19202	1.66073	3.42625	2.63773	5.66846	2.53504	2.82806	2.90933	4.72256	3.28677	2.12221	2.38506	2.24875	1.37071	2.84551	1.92277	2.60439	2.95632	2.36378	3.17957	3.4916	3.04018	3.17083	2.68614	3.32794	3.62489	3.1507	3.87677	4.30809	3.33285	3.60018	3.43501	3.12938	3.6165	4.47528	4.60415	5.43037	3.03439	3.6018	2.97802	3.11612	5.148
	3.17938	4.07436	1.12017	1.71005	2.28236	1.43702	3.27965	2.22739	1.69524	3.37185	2.62741	5.59899	2.45675	2.70319	2.88647	4.60709	3.31157	2.22085	2.49772	2.31504	1.4126	2.82047	1.90951	2.61893	3.05591	2.37928	3.31936	3.50941	2.99673	3.28374	2.75789	3.36357	3.63414	3.25542	3.92147	4.26249	3.36652	3.64272	3.44166	3.06147	3.79695	4.55942	4.64589	5.48416	3.25596	3.95168	3.41545	3.45764	5.09816
	3.19782	4.32744	1.12088	1.68449	2.24363	1.42205	3.35114	2.27495	1.73972	3.41569	2.67719	5.69733	2.36429	2.71101	2.859	4.42753	3.2627	2.22866	2.56168	2.34022	1.41454	2.78901	1.96366	2.60535	3.02805	2.36851	3.27453	3.40762	2.99649	3.16985	2.71243	3.31339	3.61187	3.27094	3.79348	4.27849	3.27185	3.60278	3.47743	3.14237	3.73574	4.55959	4.66282	5.43309	3.15044	3.78681	3.20833	3.35437	4.88428
	3.24238	4.40905	1.11647	1.74709	2.31882	1.44089	3.28313	2.2413	1.71395	3.26613	2.65806	5.5434	2.57575	2.90469	3.01416	4.71147	3.52296	2.19633	2.54352	2.29277	1.40882	2.78534	2.0156	2.62094	3.02273	2.37822	3.11036	3.38609	3.00326	3.18107	2.68841	3.20581	3.55317	3.26949	3.8034	4.27756	3.36214	3.74563	3.55575	3.1454	3.86353	4.59356	4.71263	5.35259	3.12357	3.87383	3.33868	3.24425	4.92878
	3.13371	4.12776	1.10644	1.7185	2.26788	1.4744	3.257	2.26085	1.70225	3.37908	2.75752	5.59417	2.45308	2.77828	2.90062	4.63051	3.55859	2.15317	2.54713	2.31989	1.39151	2.86814	1.94794	2.66945	3.07309	2.39746	3.05445	3.39584	2.99057	3.25884	2.80541	3.34696	3.62299	3.34438	3.82289	4.26308	3.36447	3.62179	3.56318	3.14404	3.86274	4.57258	4.68339	5.35583	3.25497	4.02776	3.09375	3.32627	4.93433
	3.18036	4.14474	1.08867	1.675	2.27478	1.46797	3.27356	2.25937	1.70501	3.32604	2.62719	5.52316	2.33583	2.73548	2.87198	4.56363	3.52289	2.29905	2.67036	2.40305	1.41091	2.80461	1.95112	2.69125	3.13895	2.43931	3.01916	3.33988	3.00654	3.15821	2.6171	3.18814	3.56215	3.29902	3.78387	4.15485	3.28769	3.60484	3.51158	3.13427	4.01282	4.61602	4.66724	5.31323	3.14426	4.02342	3.2182	3.22119	4.85417
	3.18562	4.31981	1.10727	1.67816	2.24889	1.49567	3.27501	2.29331	1.75046	3.38821	2.68843	5.61685	2.52766	2.89212	2.98332	4.93528	3.68488	2.16309	2.57149	2.30967	1.38301	2.86427	1.99224	2.65753	2.93889	2.3891	3.03675	3.29356	2.97205	3.12864	2.71769	3.2548	3.53967	3.28688	3.88432	4.14493	3.33262	3.72393	3.33369	3.036	3.76875	4.54702	4.60898	5.32629	3.129	4.05712	3.02173	3.17402	4.96162
	3.14987	4.21192	1.10419	1.64109	2.23904	1.50216	3.31489	2.26681	1.73472	3.29396	2.69149	5.49874	2.438	2.81933	2.93103	4.71907	3.4578	2.19351	2.52721	2.36324	1.34752	2.82817	1.95576	2.68634	3.03013	2.42774	3.15155	3.4105	2.95999	3.12866	2.6401	3.26793	3.53714	3.2528	3.88033	4.14548	3.27878	3.66347	3.47866	3.01138	3.90666	4.64233	4.67783	5.34511	3.25686	4.40675	3.39691	3.53235	5.07531
	3.15093	4.10487	1.10732	1.71233	2.31865	1.49992	3.30519	2.26314	1.90223	3.31758	2.66032	5.52931	2.3812	2.79572	2.90704	4.59115	3.37518	2.19441	2.69794	2.42682	1.34475	2.81439	1.99073	2.68751	3.13692	2.451	3.1669	3.42886	3.0629	3.17715	2.78039	3.49088	3.66598	3.36549	3.8142	4.14899	3.31718	3.66032	3.52024	3.13939	3.93554	4.63479	4.53091	5.31505	3.10788	4.00357	3.20867	3.3988	4.85067
	3.21248	4.35767	1.11005	1.70023	2.31753	1.51899	3.35452	2.28228	1.80949	3.24432	2.71927	5.49261	2.57625	2.93398	2.98706	4.78138	3.56262	2.23532	2.68584	2.47168	1.31905	2.91172	2.01738	2.62372	3.10612	2.42933	2.98532	3.37372	2.97686	3.16526	2.60473	3.33172	3.62956	3.38376	3.89882	4.22662	3.29395	3.77567	3.56778	3.08325	3.96276	4.73182	4.56087	5.34644	3.03398	4.18418	3.17125	3.29486	5.04499
	3.17167	4.36361	1.11989	1.71737	2.3075	1.511	3.34581	2.28449	1.85608	3.16642	2.71051	5.45525	2.27502	2.73399	2.87283	4.54361	3.30293	2.11091	2.55852	2.37117	1.32805	2.84957	1.98489	2.68921	3.04873	2.45093	2.80085	3.27117	2.96958	3.10065	2.60089	3.35303	3.57932	3.44986	3.71043	4.08443	3.23736	3.73964	3.41709	3.01279	3.88722	4.70301	4.51404	5.26354	3.06921	4.13264	3.12419	3.27199	4.93405
	3.24852	4.23524	1.12894	1.6938	2.3061	1.50312	3.29883	2.29296	1.79603	3.21638	2.72295	5.46569	2.53327	2.83282	2.89466	4.91256	3.67925	2.1895	2.6294	2.3988	1.38597	2.92653	2.0024	2.73624	3.13179	2.4792	2.96795	3.41054	3.01242	3.15662	2.55833	3.2506	3.55217	3.40911	3.72012	4.01095	3.29851	3.72522	3.51036	3.01455	3.88158	4.71428	4.5833	5.25844	3.12898	4.34143	3.13683	3.37274	4.99565
	3.2723	4.32756	1.11939	1.7142	2.31429	1.52594	3.29972	2.32232	1.92178	3.14216	2.75201	5.4734	2.6404	2.94019	2.98449	5.09878	3.64652	2.1976	2.72639	2.4317	1.35749	3.05054	2.02263	2.68283	3.1516	2.51194	3.08564	3.44513	3.10953	3.30717	2.50582	3.10697	3.56095	3.37705	3.91765	3.97383	3.24034	3.69792	3.37429	2.9728	3.94065	4.73362	4.61693	5.25499	3.07464	4.16802	3.10806	3.44137	4.80822
	3.19749	4.11804	1.11571	1.73539	2.2991	1.52972	3.27	2.32333	1.87657	3.19421	2.73367	5.52265	2.53156	2.82472	2.87956	4.73008	3.70853	2.18463	2.56886	2.39414	1.37043	2.93214	2.05214	2.68476	3.12816	2.4853	3.013	3.28583	2.9624	3.025	2.56348	3.1583	3.51198	3.38053	3.8723	3.9913	3.39154	3.8194	3.63091	2.98977	3.9155	4.77277	4.56417	5.08914	3.06644	4.20815	3.23337	3.49562	4.94595
	3.15993	4.09629	1.11916	1.73986	2.28319	1.558	3.24578	2.30952	1.88866	3.15533	2.77022	5.50221	2.53712	2.8227	2.87349	4.81126	3.42887	2.14969	2.58903	2.3597	1.35529	2.90441	2.01818	2.69959	3.01497	2.52113	3.05913	3.45699	3.00836	3.21058	2.52819	3.16846	3.57494	3.38811	3.83193	3.79504	3.27141	3.83382	3.47021	2.94812	3.85685	4.86394	4.54728	5.16958	3.01642	4.06923	2.96646	3.20997	4.78792
	3.20382	3.98783	1.11738	1.72164	2.25996	1.55595	3.30464	2.34556	2.00503	3.14224	2.69056	5.3635	2.3973	2.78699	2.87306	4.68544	3.36458	2.16058	2.63865	2.35016	1.37598	2.99632	2.04154	2.74151	3.33166	2.53734	2.91251	3.27535	2.96719	3.01723	2.73214	3.30268	3.54915	3.44859	3.83993	3.79776	3.17456	3.7515	3.37911	2.818	3.74652	4.86007	4.61084	5.19336	2.91298	4.17897	2.80645	3.10714	4.83271
[truncated: 291 more columns]
