# Supplementary material for: The local mechanostructural properties of protein cargoes regulate nucleocytoplasmic transport
Source: Nat Phys. 2026 Apr 30;22(5):770–83. doi: 10.1038/s41567-026-03242-2 (PMC13183583; doi:10.1038/s41567-026-03242-2)
Supplement: Supplementary file 9 — Statistical source data for Fig. 4. [file 41567_2026_3242_MOESM9_ESM.xlsx]

## Sheet: Panel C-D
Spy0128 WT import forward	NC1	NC2	NC3	NC4	NC5	NC6	NC7	NC8	NC9	NC12	NC15	NC19	NC21	NC23	NC26	NC27	NC2	NC3	NC5	NC6	NC7	NC8	NC10	NC11	NC12	NC13	NC14	NC15	NC18	NC20	NC21	NC22	NC23	NC1	NC5	NC6	NC8	NC9	NC10	NC11	NC12	NC17	NC19	NC20	NC21	NC23	NC1	NC2	NC3
	0	0	0	0	0	0	0	0	0	0	0	0	0	0	0	0	0	0	0	0	0	0	0	0	0	0	0	0	0	0	0	0	0	0	0	0	0	0	0	0	0	0	0	0	0	0	0	0	0
	0.0212249	0.00773934	0.0194561	0.021214	0.0238601	0.0263488	0.0252376	0.0277342	0.0297086	0.0218758	0.0104509	0.0303118	0.0460479	-0.0133312	0.00871046	0.0114673	0.0190262	0.00865751	0.0101953	0.0184966	0.021528	0.026415	0.0532039	0.0261926	0.0183649	0.0325005	0.0329859	0.0210623	0.0166256	0.0254196	0.0307461	0.0278594	0.0318304	0.0204366	0.0133106	0.019194	0.0329618	0.0268334	0.0243712	0.0188331	0.00813222	0.0266036	0.0128804	0.0392012	0.0117891	0.0404117	0.0209955	0.0292856	0.0227225
	0.0487355	0.0212317	0.053395	0.0452098	0.0566962	0.0367081	0.0382332	0.0294728	0.0558042	0.056103	0.0514959	0.0144296	0.0266414	0.0135728	0.0301987	0.032782	0.0640605	0.0509067	0.0252053	0.0298774	0.0433994	0.0533804	0.0655622	0.0330051	0.0363048	0.0841115	0.0605725	0.0422067	0.0302581	0.0877122	0.0767039	0.0395796	0.070002	0.0358592	0.0264025	0.0288691	0.0364449	0.0430071	0.0255843	0.0447691	0.0216288	0.0408847	0.0264306	0.0586621	0.0172798	0.037076	0.0427323	0.0571699	0.0318325
	0.0706087	0.0306042	0.0776954	0.0933387	0.0871116	0.0860564	0.0544924	0.0459585	0.0955229	0.0582903	0.0604965	0.0485058	0.0889656	0.0334423	0.066165	0.0550917	0.0761917	0.0647295	0.0588331	0.0241472	0.0572766	0.069836	0.0945013	0.0652091	0.05209	0.103521	0.0543685	0.0657028	0.0539366	0.120573	0.134146	0.0640805	0.105035	0.0468343	0.0497496	0.0510892	0.0432064	0.0739868	0.0569624	0.0567629	0.035149	0.0492077	0.0465353	0.091962	0.044936	0.0533203	0.0737763	0.0796687	0.0567257
	0.101333	0.0426407	0.0991024	0.116277	0.10193	0.0967819	0.0676058	0.0907698	0.113728	0.0840318	0.102088	0.0924965	0.153929	0.0806607	0.089838	0.106692	0.104125	0.0919783	0.0776635	0.0422468	0.0691403	0.0975173	0.128861	0.0791806	0.0750886	0.135042	0.0781628	0.0895409	0.0711721	0.151747	0.170183	0.0713389	0.115512	0.0663503	0.0706636	0.0714939	0.0680011	0.0912976	0.103401	0.0689962	0.0438526	0.0650596	0.0721677	0.111745	0.0859075	0.0797194	0.0954301	0.0978881	0.0820353
	0.119827	0.0553377	0.127405	0.168135	0.12235	0.115388	0.0685496	0.103905	0.147182	0.0944012	0.100613	0.0901876	0.128819	0.102281	0.114424	0.146807	0.126175	0.119215	0.109191	0.0595873	0.0945006	0.121118	0.157693	0.0913921	0.100882	0.152052	0.102221	0.109816	0.0869438	0.147685	0.227058	0.0977653	0.1352	0.075343	0.0913877	0.0890407	0.107287	0.104458	0.0802673	0.0735864	0.0532271	0.107808	0.104837	0.128707	0.100589	0.103894	0.105955	0.114337	0.0935565
	0.137231	0.0641271	0.146847	0.218462	0.14952	0.120475	0.10795	0.100738	0.155228	0.1082	0.103174	0.102196	0.153892	0.0883167	0.133769	0.151392	0.133058	0.138659	0.12154	0.0694281	0.106498	0.146199	0.185538	0.117529	0.119989	0.170238	0.110165	0.132076	0.0998485	0.204121	0.272346	0.111293	0.173847	0.0847561	0.110997	0.110941	0.117944	0.124369	0.101367	0.0829353	0.0631607	0.122375	0.118173	0.155001	0.119296	0.102013	0.117529	0.130238	0.0986336
	0.145933	0.0717885	0.16779	0.249785	0.16948	0.151648	0.134239	0.118699	0.18427	0.123414	0.111122	0.136927	0.178048	0.116815	0.161824	0.213886	0.132856	0.145911	0.130735	0.0777972	0.12433	0.169311	0.212306	0.146014	0.136288	0.204643	0.112151	0.156494	0.114236	0.218423	0.30718	0.11923	0.186633	0.0970517	0.113062	0.120503	0.148846	0.11775	0.134466	0.0958633	0.0729711	0.113859	0.130625	0.168177	0.140339	0.105601	0.139877	0.150664	0.126217
	0.164536	0.0844542	0.187546	0.269137	0.183873	0.170114	0.144451	0.131182	0.211095	0.147707	0.134155	0.153179	0.205853	0.14981	0.167961	0.238228	0.155154	0.17672	0.155772	0.101466	0.150239	0.205487	0.242028	0.151981	0.155416	0.212112	0.14085	0.179163	0.128684	0.242229	0.338127	0.137405	0.205882	0.111071	0.122065	0.125335	0.161018	0.145739	0.16349	0.0983399	0.0776572	0.140661	0.158442	0.169338	0.176278	0.118112	0.147004	0.159001	0.134862
	0.188509	0.0939383	0.212244	0.30058	0.210853	0.184086	0.167724	0.137544	0.24148	0.172691	0.165166	0.15533	0.233934	0.144108	0.171108	0.258092	0.155716	0.18368	0.187635	0.0973963	0.150958	0.208692	0.263069	0.161447	0.178581	0.236054	0.161071	0.196339	0.142511	0.271446	0.364411	0.149701	0.202046	0.117661	0.144514	0.140751	0.164307	0.147619	0.169525	0.102571	0.0821552	0.126929	0.181289	0.169967	0.187309	0.136933	0.170065	0.178686	0.144779
	0.193901	0.105864	0.236846	0.338292	0.223802	0.199343	0.197494	0.149629	0.269696	0.173314	0.168807	0.184782	0.228285	0.159052	0.160123	0.258011	0.170992	0.206738	0.20077	0.109922	0.167332	0.217522	0.300998	0.193635	0.205195	0.264909	0.186089	0.21192	0.153745	0.273434	0.3808	0.159707	0.216683	0.135054	0.168574	0.174112	0.175442	0.16246	0.18304	0.116444	0.0904351	0.118709	0.181525	0.182119	0.196208	0.140566	0.187488	0.196453	0.159388
	0.199142	0.115669	0.249444	0.360809	0.236068	0.221898	0.21034	0.166929	0.291984	0.185838	0.167959	0.194697	0.228471	0.187417	0.179546	0.279552	0.196629	0.222914	0.226541	0.114451	0.172473	0.227353	0.325118	0.198812	0.222857	0.29332	0.185623	0.233236	0.165839	0.288972	0.405653	0.179812	0.247644	0.150653	0.180819	0.194782	0.197666	0.194566	0.198795	0.114494	0.0975055	0.144733	0.207607	0.195609	0.203248	0.141886	0.206503	0.205352	0.180028
	0.221334	0.119084	0.265598	0.378313	0.248911	0.228187	0.1924	0.183315	0.301268	0.183103	0.20297	0.237984	0.270972	0.216257	0.204106	0.303081	0.212273	0.235436	0.239214	0.119889	0.192069	0.228399	0.349267	0.219858	0.238428	0.323885	0.208103	0.245891	0.169649	0.30577	0.409008	0.193223	0.244821	0.16591	0.18932	0.206355	0.200186	0.191424	0.209013	0.120686	0.10691	0.166985	0.240575	0.211067	0.217843	0.150737	0.219238	0.224235	0.191215
	0.23649	0.132057	0.283719	0.409696	0.266702	0.238086	0.197538	0.162935	0.307593	0.218474	0.191469	0.222817	0.268852	0.216911	0.211889	0.321786	0.228711	0.267231	0.256073	0.123357	0.204932	0.231136	0.367637	0.232899	0.2581	0.332245	0.23588	0.273124	0.182506	0.341016	0.415935	0.201746	0.270134	0.179248	0.197866	0.204195	0.222064	0.22261	0.212263	0.128588	0.115555	0.179719	0.248392	0.204274	0.21803	0.159259	0.229942	0.236475	0.201183
	0.242507	0.143777	0.300498	0.422277	0.280543	0.259686	0.217427	0.199055	0.326701	0.237915	0.234101	0.247604	0.288833	0.238967	0.224858	0.351719	0.233959	0.271526	0.284536	0.133416	0.232528	0.256022	0.381034	0.237236	0.281331	0.37239	0.265445	0.286068	0.195843	0.346075	0.44591	0.206471	0.275361	0.187212	0.209483	0.215923	0.230622	0.212789	0.224971	0.133873	0.123425	0.182716	0.270971	0.222916	0.236737	0.185511	0.24576	0.249822	0.208332
	0.235314	0.151675	0.311204	0.431884	0.3003	0.277069	0.239339	0.227894	0.344166	0.243938	0.242256	0.244622	0.269911	0.241906	0.238298	0.378682	0.256174	0.276659	0.311732	0.143588	0.236924	0.265374	0.410149	0.254512	0.286748	0.393838	0.28327	0.296661	0.204464	0.383549	0.470433	0.221064	0.289643	0.1931	0.220171	0.218306	0.250014	0.218599	0.261873	0.140435	0.128245	0.18067	0.281225	0.228727	0.255666	0.174911	0.259091	0.259563	0.21961
	0.245386	0.158779	0.324113	0.475567	0.313072	0.295321	0.261616	0.236708	0.35582	0.269632	0.251505	0.264433	0.300525	0.251145	0.254815	0.374072	0.283559	0.282285	0.319282	0.151068	0.259087	0.283846	0.434375	0.256073	0.303842	0.437286	0.313219	0.314547	0.220294	0.384118	0.477288	0.237912	0.280147	0.198724	0.229166	0.241362	0.262543	0.232662	0.264444	0.14859	0.139629	0.19713	0.29719	0.239416	0.259629	0.184727	0.280567	0.273477	0.222819
	0.247617	0.168761	0.348458	0.508746	0.319162	0.324372	0.258859	0.260964	0.391001	0.279256	0.250551	0.259627	0.303971	0.27505	0.263739	0.383756	0.275513	0.301309	0.335608	0.155118	0.263593	0.289338	0.456135	0.285323	0.325878	0.435783	0.335522	0.334944	0.231226	0.413874	0.494939	0.243168	0.291281	0.217218	0.244691	0.232987	0.265567	0.240568	0.28928	0.151568	0.149517	0.203263	0.308977	0.256878	0.266867	0.18834	0.293762	0.273229	0.240856
	0.254793	0.173468	0.354	0.520494	0.329547	0.329955	0.264082	0.257566	0.40158	0.295173	0.252127	0.25576	0.302417	0.261816	0.271654	0.364217	0.277336	0.309091	0.343126	0.175898	0.279424	0.313545	0.474345	0.299039	0.335505	0.443706	0.340956	0.34881	0.239337	0.41485	0.488911	0.259564	0.286395	0.229232	0.269461	0.251106	0.271622	0.246792	0.280672	0.161306	0.148573	0.232138	0.322752	0.271171	0.284415	0.196326	0.301608	0.28522	0.245665
	0.25026	0.180105	0.36622	0.552366	0.329532	0.339767	0.30526	0.273033	0.406551	0.308021	0.287349	0.264969	0.312739	0.254609	0.283847	0.384128	0.277312	0.320293	0.375507	0.164973	0.294027	0.313831	0.490289	0.317868	0.351483	0.463129	0.355718	0.354095	0.253566	0.41017	0.492544	0.277408	0.304027	0.243044	0.261329	0.254282	0.2745	0.239529	0.299143	0.16911	0.142283	0.220029	0.342728	0.283126	0.293178	0.192676	0.31088	0.285722	0.247707
	0.270123	0.189293	0.381054	0.552134	0.357	0.351665	0.313858	0.257625	0.430603	0.316946	0.264654	0.275785	0.336635	0.330531	0.303667	0.41408	0.293979	0.33053	0.393864	0.171653	0.307392	0.318382	0.518273	0.319077	0.356064	0.483237	0.372761	0.36755	0.264239	0.450447	0.495196	0.285772	0.307977	0.253679	0.277824	0.274138	0.307878	0.242967	0.317657	0.170778	0.145978	0.220043	0.354843	0.290584	0.306789	0.199275	0.330724	0.293544	0.262841
	0.269865	0.195658	0.380348	0.552755	0.371257	0.386881	0.352172	0.299965	0.440663	0.31733	0.290344	0.30983	0.336396	0.311138	0.326793	0.457008	0.304671	0.340932	0.408432	0.182314	0.322715	0.329576	0.534794	0.329176	0.353555	0.486615	0.368629	0.389463	0.275276	0.450088	0.509874	0.298939	0.304755	0.260577	0.292446	0.282025	0.321123	0.262382	0.340102	0.172083	0.154764	0.204979	0.361159	0.293551	0.306836	0.194113	0.32545	0.298076	0.261752
	0.265332	0.198368	0.389089	0.556159	0.370338	0.38373	0.333609	0.281686	0.454158	0.327928	0.306	0.309863	0.354434	0.327567	0.3419	0.468189	0.312356	0.338335	0.435787	0.189507	0.336468	0.338098	0.550528	0.34131	0.358156	0.488916	0.377982	0.403792	0.283013	0.46685	0.515319	0.304252	0.331535	0.271298	0.296489	0.283018	0.333132	0.270237	0.369778	0.180903	0.16119	0.216394	0.378767	0.307638	0.32843	0.208119	0.343912	0.312939	0.25569
	0.271469	0.209579	0.403474	0.582424	0.398937	0.4028	0.335411	0.270114	0.477871	0.346502	0.286575	0.310878	0.346649	0.347858	0.347278	0.485847	0.313401	0.343961	0.45415	0.190039	0.365888	0.338961	0.573762	0.355613	0.378392	0.490279	0.403566	0.429635	0.294468	0.498685	0.524955	0.303309	0.335741	0.281335	0.303324	0.288741	0.327004	0.273716	0.355337	0.188414	0.168093	0.231419	0.389032	0.306749	0.341913	0.211317	0.349562	0.312908	0.256119
	0.272257	0.221939	0.409573	0.585549	0.39137	0.415665	0.353667	0.290316	0.50255	0.351608	0.306354	0.313415	0.346539	0.337273	0.362168	0.480082	0.328201	0.352896	0.478069	0.189657	0.372331	0.346428	0.589977	0.354559	0.38066	0.498601	0.403889	0.439268	0.304358	0.497164	0.515931	0.313549	0.34542	0.287813	0.305051	0.312362	0.346646	0.281998	0.381434	0.201874	0.173706	0.241202	0.393099	0.316796	0.348384	0.222649	0.353644	0.322413	0.261366
	0.271488	0.22167	0.412944	0.591457	0.390679	0.423256	0.365302	0.323416	0.514523	0.359302	0.310723	0.318415	0.353097	0.357013	0.361676	0.514352	0.339485	0.365124	0.493376	0.204147	0.383681	0.360254	0.591291	0.346488	0.393013	0.520196	0.427125	0.450066	0.311155	0.487062	0.514511	0.317182	0.356545	0.295243	0.315565	0.322924	0.369008	0.305731	0.401654	0.214192	0.177395	0.248595	0.421763	0.321002	0.357161	0.225996	0.367711	0.328004	0.267214
	0.278356	0.22465	0.422761	0.592124	0.394501	0.449263	0.372661	0.310311	0.527127	0.359835	0.325151	0.340083	0.393233	0.35787	0.385844	0.532924	0.358449	0.37062	0.501807	0.207552	0.396928	0.365551	0.605327	0.375921	0.392541	0.510148	0.432006	0.465932	0.316215	0.504109	0.533499	0.324199	0.351913	0.296992	0.325696	0.326868	0.368138	0.308456	0.436091	0.222469	0.182149	0.270003	0.422152	0.324312	0.359995	0.232348	0.379453	0.334783	0.271746
	0.278226	0.231281	0.431096	0.60423	0.418717	0.465257	0.380284	0.334775	0.54876	0.363188	0.343242	0.337442	0.409013	0.385269	0.405516	0.553129	0.373545	0.376975	0.514922	0.206064	0.397346	0.375693	0.613907	0.381921	0.400866	0.506368	0.43769	0.478781	0.327261	0.514305	0.55223	0.333972	0.337629	0.305953	0.337001	0.333813	0.392299	0.295788	0.425324	0.223703	0.186717	0.251465	0.417968	0.333464	0.370839	0.221768	0.390112	0.336714	0.284839
	0.28443	0.237808	0.444337	0.633295	0.419592	0.471011	0.376868	0.340108	0.570755	0.356838	0.3342	0.333937	0.380362	0.368162	0.397728	0.561333	0.369622	0.376117	0.52869	0.216411	0.420935	0.392881	0.612552	0.39714	0.409531	0.501478	0.45326	0.49713	0.331256	0.533074	0.549998	0.331614	0.359383	0.317541	0.340126	0.356289	0.389813	0.300113	0.425323	0.235608	0.195746	0.25895	0.428122	0.318888	0.395448	0.232691	0.400519	0.33577	0.288406
	0.290907	0.242294	0.447135	0.655096	0.438775	0.467323	0.389867	0.336161	0.555534	0.376244	0.353859	0.331546	0.414264	0.360822	0.403478	0.58056	0.380674	0.391341	0.540605	0.216142	0.423572	0.388924	0.622277	0.421535	0.41097	0.498503	0.449574	0.507228	0.341763	0.54972	0.545415	0.335158	0.365127	0.322121	0.331343	0.365074	0.387402	0.305543	0.428025	0.241062	0.20472	0.252584	0.444925	0.337579	0.410492	0.233362	0.405468	0.353122	0.289512
	0.294014	0.247373	0.461263	0.663101	0.433335	0.480593	0.389711	0.376093	0.575433	0.391616	0.35513	0.352849	0.425399	0.389106	0.406209	0.589943	0.379826	0.410075	0.542764	0.221185	0.436318	0.407049	0.626299	0.408982	0.424217	0.503615	0.470773	0.524313	0.347319	0.555405	0.549434	0.34745	0.361716	0.331178	0.343822	0.351198	0.39343	0.296105	0.442722	0.238963	0.214216	0.268089	0.431933	0.34882	0.428848	0.23604	0.415206	0.349128	0.293398
	0.289272	0.255011	0.457006	0.662375	0.439436	0.489954	0.408797	0.382254	0.586988	0.397124	0.364992	0.377484	0.433238	0.38038	0.419216	0.636619	0.379407	0.412073	0.565651	0.21922	0.450188	0.405518	0.634394	0.434315	0.417473	0.488363	0.474263	0.536197	0.354925	0.537658	0.564953	0.353796	0.365385	0.330349	0.344395	0.378928	0.3909	0.305408	0.469468	0.242303	0.21942	0.25892	0.461561	0.35984	0.430481	0.214522	0.432887	0.357026	0.295253
	0.286513	0.256704	0.464747	0.684555	0.444346	0.482929	0.394873	0.375289	0.589409	0.409482	0.372234	0.372202	0.433611	0.396747	0.423667	0.644883	0.360375	0.418077	0.575369	0.220613	0.465662	0.40723	0.633689	0.427819	0.416535	0.502239	0.454973	0.540253	0.361588	0.551025	0.578166	0.355518	0.353536	0.340989	0.347473	0.390214	0.392076	0.31791	0.455919	0.247935	0.224683	0.240595	0.461856	0.364613	0.431569	0.222549	0.436423	0.359659	0.30208
	0.27246	0.257202	0.469682	0.679487	0.44289	0.470341	0.372204	0.331319	0.596097	0.419031	0.368758	0.381799	0.441152	0.382045	0.425923	0.65758	0.350575	0.432266	0.592041	0.226372	0.459287	0.41908	0.644655	0.429512	0.423163	0.497135	0.451778	0.555156	0.369021	0.579086	0.602043	0.362341	0.366796	0.346444	0.347055	0.405058	0.396138	0.329963	0.469691	0.254071	0.226293	0.248752	0.465067	0.370741	0.443393	0.22354	0.438528	0.365469	0.309602
	0.293573	0.26103	0.473705	0.686133	0.447248	0.487337	0.400433	0.363966	0.611757	0.429736	0.378223	0.385719	0.455216	0.388911	0.421599	0.658838	0.34154	0.433492	0.595601	0.23323	0.468126	0.421621	0.656112	0.436311	0.426202	0.528726	0.459067	0.5692	0.374095	0.581307	0.610329	0.36307	0.377336	0.349776	0.35439	0.406596	0.414486	0.345341	0.46956	0.259123	0.233263	0.254527	0.46843	0.375984	0.43616	0.229289	0.447224	0.372345	0.301135
	0.299929	0.263045	0.481	0.691949	0.444721	0.489067	0.376589	0.331396	0.617681	0.436246	0.382784	0.387388	0.473431	0.410059	0.434743	0.635057	0.340543	0.436612	0.60471	0.236135	0.479477	0.431219	0.661355	0.448	0.417401	0.543838	0.447896	0.579644	0.38069	0.581985	0.61606	0.364164	0.381731	0.351335	0.373715	0.414048	0.426808	0.350088	0.453958	0.261454	0.240175	0.281111	0.46975	0.379475	0.432282	0.23773	0.459891	0.367714	0.302867
	0.29432	0.264919	0.481319	0.674217	0.447994	0.506588	0.393737	0.362864	0.607415	0.448128	0.386282	0.413763	0.441331	0.448652	0.444861	0.67235	0.341973	0.423629	0.615383	0.247271	0.473265	0.432475	0.665344	0.441302	0.428067	0.544004	0.493552	0.59526	0.384422	0.602829	0.629055	0.366466	0.375589	0.354427	0.374468	0.426916	0.431344	0.361744	0.473151	0.266473	0.23931	0.296335	0.462417	0.378147	0.429072	0.231559	0.453244	0.365728	0.300504
	0.296432	0.261591	0.487894	0.670607	0.454927	0.495976	0.404605	0.357865	0.607294	0.45137	0.401529	0.384438	0.432459	0.420859	0.432513	0.669251	0.353172	0.437762	0.61486	0.247889	0.476767	0.431035	0.673462	0.451977	0.442001	0.56005	0.488014	0.598825	0.39053	0.606088	0.616911	0.366957	0.391626	0.355662	0.393461	0.425292	0.443944	0.387207	0.457284	0.282225	0.237229	0.293691	0.466293	0.378471	0.449616	0.243735	0.465009	0.368311	0.314574
	0.309213	0.270284	0.495758	0.671591	0.459113	0.518668	0.412791	0.35831	0.620891	0.451976	0.414524	0.413439	0.44455	0.420744	0.446186	0.679393	0.356898	0.455648	0.630779	0.24335	0.478051	0.427968	0.672751	0.458765	0.451928	0.566658	0.486487	0.607346	0.394361	0.592745	0.615324	0.367665	0.394105	0.358972	0.399461	0.433782	0.433965	0.405289	0.469801	0.285295	0.246659	0.295297	0.4824	0.385036	0.453632	0.256093	0.466574	0.378286	0.306453
	0.309625	0.269452	0.494247	0.671507	0.465842	0.523354	0.395822	0.350655	0.623751	0.452215	0.417804	0.399659	0.435313	0.444845	0.44291	0.719831	0.37643	0.466239	0.63693	0.236994	0.493714	0.432839	0.683168	0.456665	0.44589	0.579856	0.482154	0.611111	0.3933	0.606865	0.628901	0.370317	0.409469	0.366537	0.40838	0.431338	0.458772	0.397093	0.491726	0.276525	0.251343	0.300609	0.484421	0.386639	0.436707	0.237752	0.477764	0.377952	0.321593
	0.309961	0.266735	0.492356	0.68561	0.452056	0.530335	0.418454	0.366073	0.615879	0.459163	0.421276	0.400689	0.452476	0.424104	0.432621	0.702399	0.370563	0.457243	0.641553	0.236696	0.493113	0.42725	0.700096	0.458066	0.452803	0.57564	0.50749	0.615331	0.396976	0.628046	0.623683	0.376807	0.412981	0.374342	0.403846	0.430344	0.484149	0.422409	0.505136	0.283504	0.259548	0.305222	0.499768	0.394215	0.438183	0.245588	0.483369	0.390921	0.319651
	0.313877	0.267766	0.491042	0.691916	0.454989	0.530674	0.406905	0.354548	0.628773	0.4703	0.417634	0.420471	0.447785	0.432217	0.445813	0.705508	0.365288	0.460738	0.643913	0.244496	0.497995	0.44146	0.716427	0.490984	0.451998	0.56147	0.490269	0.630351	0.399778	0.647702	0.619999	0.379184	0.416641	0.381377	0.410787	0.436691	0.493844	0.420916	0.500589	0.281864	0.2572	0.319231	0.501153	0.410581	0.458794	0.247929	0.4867	0.384323	0.31761
	0.311574	0.271475	0.491173	0.706553	0.452134	0.537129	0.422626	0.390859	0.618983	0.473667	0.42872	0.4052	0.438537	0.422397	0.463416	0.708016	0.374054	0.464851	0.656061	0.256176	0.504868	0.448502	0.71474	0.493278	0.46808	0.548565	0.496171	0.620863	0.404178	0.588455	0.618322	0.380596	0.439011	0.383126	0.418025	0.433357	0.475995	0.436716	0.506058	0.287118	0.258147	0.324657	0.519366	0.417747	0.463071	0.259002	0.493425	0.387427	0.311492
	0.307003	0.270371	0.487954	0.720145	0.429533	0.551031	0.418196	0.416694	0.622084	0.484184	0.428198	0.427671	0.471222	0.424665	0.445049	0.7228	0.370909	0.463475	0.666501	0.254341	0.493374	0.447922	0.727773	0.506653	0.475648	0.567442	0.507764	0.637596	0.398771	0.609565	0.611337	0.378912	0.452706	0.373085	0.430333	0.435156	0.460486	0.445678	0.519023	0.296984	0.266093	0.322293	0.529952	0.412705	0.46624	0.267746	0.49523	0.38693	0.325294
	0.312783	0.275039	0.495981	0.747984	0.439193	0.542418	0.414913	0.403411	0.641715	0.492098	0.43869	0.423881	0.445371	0.418347	0.430551	0.743062	0.375792	0.471052	0.66987	0.260625	0.487227	0.444262	0.730203	0.506033	0.484669	0.585642	0.521336	0.651497	0.402829	0.655301	0.612535	0.380737	0.437929	0.389274	0.413426	0.443949	0.472636	0.447643	0.524065	0.297077	0.267296	0.313094	0.526002	0.416591	0.47148	0.269384	0.504148	0.389579	0.319761
	0.323683	0.274198	0.495399	0.746984	0.434795	0.55696	0.435089	0.410219	0.642929	0.501084	0.444034	0.427194	0.447071	0.432287	0.437423	0.748002	0.367954	0.468502	0.669112	0.260279	0.507286	0.444004	0.729429	0.52575	0.497138	0.593263	0.531396	0.649736	0.403235	0.645394	0.633264	0.388114	0.447936	0.394844	0.427056	0.460118	0.434078	0.441377	0.54585	0.298077	0.271675	0.328581	0.524474	0.423982	0.472739	0.257893	0.505944	0.392757	0.318209
[truncated: 103 more columns]

## Sheet: Panel G-H
Pilin e117A import forward	NC1	NC2	NC3	NC4	NC5	NC6	NC7	NC8	NC9	NC10	NC11	NC15	NC16	NC19	NC20	NC21	NC22	NC23	NC24	NC27	NC28	NC29	NC30	NC31	NC32	NC33	NC34	NC35	NC36	NC37	NC39	NC40	NC1	NC3	NC4	NC7	NC8	NC9	NC10	NC11	NC12	NC13	NC14	NC15	NC16	NC17	NC18	NC22	NC23
	0	0	0	0	0	0	0	0	0	0	0	0	0	0	0	0	0	0	0	0	0	0	0	0	0	0	0	0	0	0	0	0	0	0	0	0	0	0	0	0	0	0	0	0	0	0	0	0	0
	0.0369092	0.0755282	0.0304839	0.0284213	0.0195776	0.0111875	0.0358016	0.0352851	0.0262412	0.0214988	0.0253746	0.0160434	0.0260476	0.0392249	0.0311924	0.08479	0.0439577	0.0337539	0.0427116	0.0303358	0.0237512	0.0222676	0.0286798	0.0563901	0.0472915	0.040894	0.0412445	0.0359658	0.0411922	0.0432616	0.020617	0.0366785	-0.0128939	0.00225698	0.0343457	-0.0137783	0.0148107	0.075001	0.0387598	0.0304304	0.0273773	0.0328724	0.0230412	0.032137	0.00553066	0.03526	0.0442684	0.0110628	0.0392103
	0.0732983	0.149866	0.0581601	0.0643584	0.050791	0.0457029	0.0856263	0.0726644	0.0652113	0.0566098	0.0456558	0.037807	0.0519735	0.06868	0.0559715	0.160145	0.0729429	0.0649417	0.069467	0.0702588	0.0462235	0.0534191	0.0434835	0.101327	0.0981906	0.0825014	0.0817053	0.0795644	0.0810893	0.0973417	0.0397687	0.0685554	0.0337024	0.0351476	0.0863576	0.0408986	0.0485332	0.159768	0.0950943	0.0894757	0.0711041	0.0631078	0.0304806	0.0590238	0.0408688	0.067989	0.085908	0.030111	0.102635
	0.106679	0.229214	0.084136	0.0907448	0.0805935	0.0777998	0.130573	0.119321	0.0932037	0.0898147	0.0793241	0.0585214	0.0832599	0.0778369	0.0833581	0.216795	0.0961282	0.0945557	0.10955	0.118222	0.0660658	0.082921	0.0667821	0.143451	0.157322	0.132293	0.125174	0.120301	0.150613	0.13995	0.0648528	0.104759	0.0631681	0.0666208	0.124725	0.0751537	0.064941	0.222381	0.137593	0.115053	0.112794	0.10369	0.0501353	0.0920423	0.142879	0.130647	0.132104	0.0581445	0.120495
	0.141171	0.298762	0.125859	0.117836	0.106737	0.0993961	0.157698	0.151474	0.137309	0.116885	0.111699	0.0886059	0.125123	0.110863	0.121332	0.275167	0.125781	0.115177	0.139744	0.144497	0.101059	0.102518	0.0799235	0.171753	0.202964	0.176139	0.150266	0.14968	0.188745	0.190045	0.103393	0.144118	0.0672566	0.0868312	0.142045	0.0579031	0.133011	0.275662	0.184407	0.152557	0.149573	0.132316	0.0669868	0.127888	0.141785	0.158932	0.173594	0.0829909	0.149065
	0.177235	0.349722	0.15602	0.142335	0.135365	0.141667	0.205455	0.179358	0.169221	0.14638	0.142601	0.0990016	0.143092	0.130715	0.149658	0.328054	0.156731	0.133357	0.169444	0.186032	0.131727	0.115583	0.0911577	0.185264	0.236012	0.21431	0.179282	0.187061	0.223704	0.236023	0.112186	0.170062	0.0989631	0.109329	0.17458	0.0716789	0.136172	0.342361	0.223563	0.181972	0.184894	0.165711	0.0876633	0.162349	0.166585	0.194017	0.220608	0.0987525	0.190847
	0.205819	0.408714	0.182657	0.170657	0.158771	0.165642	0.245201	0.195821	0.209703	0.171824	0.158003	0.12291	0.165734	0.175593	0.19311	0.375821	0.190003	0.176777	0.205597	0.221382	0.160061	0.120045	0.120944	0.200582	0.272672	0.248149	0.208446	0.215407	0.2464	0.276248	0.142333	0.197625	0.119771	0.104093	0.198908	0.110279	0.177674	0.40066	0.26292	0.220849	0.211658	0.180066	0.106138	0.181062	0.1718	0.219525	0.251888	0.130923	0.230676
	0.236101	0.458431	0.209505	0.194404	0.190484	0.196242	0.286437	0.215206	0.248794	0.19953	0.177385	0.153686	0.186718	0.181891	0.208739	0.422027	0.200188	0.186866	0.206287	0.252857	0.178275	0.144339	0.145884	0.217238	0.317672	0.29894	0.251489	0.245174	0.291038	0.319987	0.158453	0.224976	0.159848	0.122738	0.227523	0.136455	0.151152	0.469057	0.284628	0.242051	0.240621	0.202996	0.1192	0.205465	0.201506	0.25125	0.27976	0.171894	0.250358
	0.263865	0.507261	0.234951	0.221939	0.212324	0.212541	0.327224	0.248637	0.277644	0.227885	0.198301	0.168677	0.215354	0.191901	0.211607	0.469505	0.236097	0.214917	0.237141	0.284965	0.205255	0.155544	0.153559	0.236541	0.357439	0.32624	0.278185	0.274409	0.328488	0.36419	0.178962	0.24821	0.17807	0.135768	0.239984	0.16371	0.233383	0.547136	0.316976	0.27451	0.265328	0.213216	0.127871	0.219281	0.22145	0.264864	0.314818	0.185296	0.287911
	0.291642	0.567519	0.262586	0.234083	0.240124	0.226091	0.341777	0.270714	0.306331	0.254078	0.218643	0.18579	0.237181	0.210247	0.24076	0.500883	0.252665	0.232275	0.254839	0.321425	0.235908	0.164724	0.162199	0.253476	0.37922	0.350902	0.301477	0.297396	0.36029	0.399019	0.189698	0.27445	0.175793	0.145263	0.245722	0.152712	0.236892	0.59585	0.337527	0.301367	0.283983	0.236704	0.149512	0.233355	0.277768	0.296114	0.349128	0.210261	0.295036
	0.315621	0.605468	0.274336	0.25695	0.257118	0.252368	0.382503	0.294404	0.306579	0.28021	0.236015	0.20324	0.25571	0.241811	0.258123	0.546963	0.284917	0.249088	0.285708	0.345302	0.252451	0.183494	0.17444	0.265562	0.410579	0.376984	0.318845	0.326081	0.412055	0.440283	0.195399	0.298005	0.211233	0.161705	0.273841	0.175556	0.290576	0.636432	0.378376	0.340944	0.299627	0.241475	0.158629	0.25577	0.289349	0.330154	0.383753	0.226605	0.339972
	0.337705	0.656495	0.297634	0.280277	0.279861	0.286971	0.424707	0.312277	0.351489	0.302857	0.247928	0.22015	0.271083	0.271998	0.281533	0.570053	0.306309	0.270509	0.298145	0.387096	0.277292	0.181396	0.181236	0.290357	0.45349	0.406314	0.341669	0.352796	0.448846	0.463683	0.22521	0.327661	0.215295	0.18104	0.30017	0.181563	0.287622	0.686991	0.403253	0.366087	0.311854	0.262454	0.163213	0.265502	0.321344	0.336795	0.413506	0.227792	0.337994
	0.360937	0.698961	0.3244	0.294348	0.297339	0.30201	0.444244	0.335637	0.368477	0.327079	0.272633	0.239216	0.281767	0.277386	0.297134	0.599666	0.322872	0.282904	0.315951	0.416513	0.302277	0.202925	0.200623	0.308763	0.495224	0.432598	0.374113	0.374273	0.490223	0.493369	0.231092	0.356184	0.24346	0.191354	0.315372	0.200605	0.254772	0.731554	0.424707	0.386722	0.317137	0.272089	0.152903	0.272173	0.312119	0.350324	0.444598	0.23549	0.378944
	0.385945	0.743388	0.351067	0.313751	0.314681	0.319264	0.474773	0.3528	0.390336	0.349477	0.29129	0.260053	0.30398	0.253081	0.302679	0.607417	0.343681	0.282185	0.345253	0.442146	0.321741	0.209896	0.2061	0.324604	0.521176	0.460275	0.3914	0.39712	0.52077	0.529854	0.253081	0.372883	0.285698	0.201809	0.333332	0.220037	0.280708	0.769899	0.445595	0.405028	0.333437	0.288626	0.169962	0.287734	0.381184	0.391045	0.469991	0.25787	0.397683
	0.412477	0.780564	0.375169	0.327549	0.321805	0.343003	0.50602	0.365493	0.413444	0.376122	0.313227	0.280552	0.308199	0.285005	0.315254	0.639062	0.365387	0.31032	0.380562	0.472869	0.344041	0.217439	0.202406	0.339801	0.55328	0.477972	0.415569	0.415832	0.549567	0.553933	0.254725	0.396692	0.294339	0.216171	0.345369	0.254669	0.326735	0.782618	0.466542	0.437434	0.352857	0.299258	0.170558	0.303669	0.386955	0.393282	0.488394	0.267558	0.401541
	0.435587	0.801904	0.386203	0.342916	0.338736	0.353494	0.517524	0.382803	0.440847	0.397859	0.330965	0.283336	0.335527	0.294905	0.32913	0.666083	0.390333	0.326321	0.38982	0.492739	0.353844	0.22902	0.209198	0.352893	0.569615	0.49938	0.438254	0.445946	0.574467	0.586513	0.26484	0.425697	0.295452	0.235164	0.35915	0.252281	0.296748	0.822044	0.483129	0.442342	0.369416	0.309464	0.204749	0.325623	0.424625	0.425311	0.515688	0.259945	0.445045
	0.45629	0.836122	0.411121	0.3596	0.350967	0.366694	0.569594	0.40195	0.442929	0.421283	0.345359	0.303459	0.359134	0.295757	0.347687	0.673276	0.411929	0.332565	0.401291	0.520746	0.358891	0.244892	0.219681	0.373634	0.606154	0.520316	0.46368	0.466084	0.600295	0.615413	0.285916	0.449303	0.284139	0.263814	0.374054	0.219476	0.330623	0.888395	0.506379	0.461192	0.389853	0.284146	0.194113	0.328378	0.403985	0.405858	0.534443	0.272409	0.438117
	0.478219	0.870579	0.428017	0.373861	0.368676	0.388873	0.601152	0.4239	0.461701	0.434277	0.360862	0.320699	0.365486	0.295657	0.352542	0.711498	0.427004	0.352228	0.42553	0.548123	0.369837	0.257501	0.223202	0.375418	0.62553	0.540816	0.476496	0.487678	0.615951	0.599923	0.304375	0.47391	0.30097	0.262055	0.405679	0.299658	0.289582	0.942233	0.533461	0.484189	0.406588	0.287461	0.199563	0.344784	0.408233	0.433013	0.551285	0.301535	0.45345
	0.496296	0.894067	0.45019	0.389857	0.389138	0.406834	0.61607	0.438347	0.50309	0.449282	0.376746	0.340196	0.392276	0.308676	0.349736	0.721307	0.446431	0.349633	0.439562	0.564672	0.389686	0.262597	0.232017	0.377955	0.657598	0.560946	0.49878	0.506503	0.625473	0.617418	0.327086	0.498313	0.313079	0.271802	0.406839	0.267409	0.326851	0.989498	0.548683	0.496044	0.421735	0.304877	0.21755	0.357254	0.460547	0.455127	0.582417	0.318669	0.477556
	0.510892	0.931734	0.459598	0.401443	0.39748	0.426769	0.640387	0.444051	0.520388	0.472518	0.378715	0.352682	0.409738	0.31532	0.360954	0.732784	0.463091	0.372104	0.446483	0.587342	0.41443	0.269225	0.240189	0.385726	0.68738	0.596854	0.515939	0.533704	0.656725	0.643949	0.336356	0.518137	0.312027	0.265313	0.399315	0.277576	0.31791	1.00171	0.557366	0.515982	0.422815	0.320821	0.230255	0.371432	0.460758	0.458599	0.596766	0.327182	0.483178
	0.528574	0.962318	0.469381	0.412619	0.413352	0.434299	0.644819	0.445394	0.526203	0.475471	0.399903	0.363306	0.410467	0.326938	0.367837	0.762496	0.479326	0.383708	0.46539	0.596542	0.425567	0.269538	0.255249	0.382402	0.700411	0.609064	0.530513	0.551116	0.684174	0.665024	0.328724	0.534299	0.319262	0.276182	0.397011	0.30262	0.354899	1.01802	0.577218	0.518825	0.426664	0.328907	0.225467	0.389199	0.456489	0.460393	0.6123	0.331689	0.500034
	0.54281	0.97397	0.47853	0.416765	0.417361	0.440927	0.663095	0.463648	0.526581	0.490231	0.412358	0.386459	0.431507	0.337002	0.362751	0.781156	0.492356	0.395802	0.475245	0.614005	0.434395	0.266527	0.272546	0.385087	0.707538	0.62369	0.541353	0.575607	0.695718	0.680327	0.343154	0.550197	0.34838	0.274327	0.406948	0.313634	0.387211	1.02213	0.593643	0.538623	0.432749	0.332916	0.231582	0.388709	0.449838	0.486937	0.628769	0.341205	0.532456
	0.560303	1.00621	0.489675	0.43071	0.422058	0.451823	0.69202	0.460108	0.544982	0.498911	0.418737	0.393078	0.421208	0.333354	0.375623	0.782522	0.512478	0.404496	0.488747	0.633602	0.46372	0.272002	0.28057	0.400427	0.713893	0.649008	0.556146	0.579399	0.709306	0.715087	0.354945	0.569293	0.331187	0.289389	0.397859	0.320153	0.387045	1.08734	0.612257	0.544561	0.43471	0.339872	0.245916	0.407889	0.475805	0.491626	0.637203	0.358888	0.525517
	0.56963	1.02731	0.519349	0.439031	0.439977	0.473504	0.710726	0.480731	0.565385	0.518339	0.431061	0.393136	0.430663	0.344965	0.380226	0.806325	0.52135	0.405755	0.489068	0.652592	0.468711	0.266354	0.29095	0.404941	0.745752	0.659562	0.573271	0.596424	0.707933	0.716312	0.369301	0.590467	0.353175	0.283473	0.384721	0.306957	0.351923	1.08243	0.615056	0.555247	0.445451	0.339451	0.253611	0.416851	0.478404	0.490517	0.657584	0.353411	0.535747
	0.591437	1.06025	0.54866	0.45211	0.450675	0.476776	0.708737	0.490674	0.566216	0.529697	0.439134	0.396492	0.427202	0.353196	0.372675	0.805576	0.547921	0.425882	0.505385	0.674629	0.477755	0.273466	0.296852	0.408169	0.769023	0.66829	0.57738	0.611076	0.710444	0.736605	0.385485	0.609224	0.361408	0.298694	0.395371	0.334324	0.381086	1.09404	0.618111	0.558287	0.444515	0.344362	0.262553	0.416597	0.508623	0.500162	0.68053	0.351163	0.544261
	0.604754	1.09436	0.558985	0.45918	0.456045	0.493299	0.746308	0.499772	0.571295	0.53503	0.458824	0.405032	0.430277	0.35627	0.377156	0.807801	0.562372	0.420634	0.511118	0.671617	0.491864	0.285279	0.300071	0.411986	0.787955	0.677486	0.581095	0.620633	0.727659	0.745724	0.401988	0.628518	0.351942	0.306721	0.399369	0.321854	0.401562	1.11767	0.635343	0.586431	0.450438	0.343435	0.25886	0.441074	0.474655	0.505707	0.685647	0.360171	0.54387
	0.61818	1.10582	0.571287	0.461809	0.469727	0.511048	0.743599	0.501266	0.592932	0.552131	0.468356	0.418979	0.444007	0.372329	0.383521	0.818381	0.57622	0.431127	0.487513	0.671257	0.500193	0.28465	0.308118	0.41987	0.813023	0.682894	0.597451	0.633346	0.748966	0.746004	0.403254	0.634006	0.380715	0.329638	0.405662	0.321599	0.378321	1.10431	0.632281	0.568388	0.459468	0.355094	0.262994	0.434995	0.48773	0.506579	0.701776	0.368333	0.570287
	0.624764	1.13251	0.563065	0.479631	0.479931	0.531498	0.804397	0.497283	0.586851	0.54916	0.482154	0.442492	0.455822	0.376016	0.398992	0.806178	0.597701	0.445944	0.51153	0.676194	0.509164	0.279641	0.320426	0.426416	0.835035	0.702894	0.599771	0.652676	0.766104	0.756199	0.424244	0.653915	0.386989	0.332956	0.409487	0.337716	0.412847	1.14446	0.645749	0.585262	0.47867	0.36495	0.275109	0.442525	0.53792	0.516107	0.69756	0.365347	0.589156
	0.641996	1.13952	0.560175	0.48098	0.484022	0.54274	0.801188	0.518718	0.59736	0.545732	0.477707	0.451839	0.441169	0.392527	0.406747	0.8004	0.598759	0.448546	0.537049	0.685408	0.529912	0.282071	0.321291	0.436088	0.854808	0.710728	0.612576	0.672659	0.775993	0.768095	0.448706	0.681782	0.376606	0.317783	0.41048	0.353593	0.401203	1.14254	0.646113	0.587935	0.484754	0.362096	0.261428	0.453439	0.541512	0.515745	0.701756	0.363832	0.584553
	0.653429	1.14804	0.551313	0.484517	0.495802	0.552795	0.806825	0.519756	0.598259	0.563835	0.487437	0.460131	0.461088	0.394342	0.401637	0.81721	0.610095	0.450397	0.537179	0.682098	0.532501	0.291143	0.332632	0.450631	0.86524	0.719767	0.616054	0.675913	0.766494	0.765545	0.451335	0.693978	0.368699	0.314637	0.408886	0.358859	0.386469	1.18375	0.654579	0.613314	0.492455	0.361923	0.281095	0.467136	0.539532	0.538836	0.719187	0.372314	0.573812
	0.663563	1.19126	0.554149	0.492024	0.504583	0.558985	0.7972	0.518189	0.609594	0.572994	0.497457	0.47419	0.46054	0.395115	0.411123	0.814862	0.621346	0.453421	0.543792	0.715577	0.531846	0.298774	0.335811	0.458685	0.87173	0.733363	0.631882	0.692361	0.766497	0.770676	0.452347	0.717118	0.399879	0.307416	0.426271	0.376764	0.440222	1.1528	0.657429	0.605126	0.491244	0.370327	0.276346	0.473176	0.51339	0.536993	0.732791	0.38537	0.607617
	0.681139	1.22107	0.565075	0.494841	0.514768	0.571791	0.824001	0.504897	0.629474	0.582812	0.511605	0.487864	0.465827	0.393363	0.419219	0.837	0.640223	0.453965	0.557701	0.702837	0.542029	0.296204	0.336784	0.454027	0.884545	0.73458	0.626875	0.705803	0.764394	0.767609	0.440194	0.713904	0.401008	0.309734	0.413036	0.364572	0.433675	1.15967	0.657885	0.611098	0.4982	0.371301	0.287565	0.477586	0.547488	0.553304	0.749345	0.384489	0.593049
	0.690954	1.22605	0.580127	0.497901	0.515537	0.573863	0.825378	0.505732	0.629566	0.575434	0.513893	0.508363	0.482879	0.394198	0.418758	0.829018	0.66073	0.461117	0.577215	0.72126	0.54389	0.289927	0.338745	0.462233	0.902552	0.753403	0.64708	0.72252	0.775761	0.80746	0.447828	0.712684	0.40457	0.328607	0.403194	0.360943	0.404754	1.17719	0.661686	0.639018	0.503416	0.371702	0.301901	0.501998	0.54517	0.557768	0.764917	0.388128	0.614895
	0.700289	1.23386	0.574258	0.500695	0.515782	0.587929	0.846769	0.509909	0.656552	0.588797	0.512994	0.520535	0.488012	0.409235	0.410193	0.849085	0.658827	0.451025	0.577915	0.733461	0.549732	0.278517	0.333511	0.470529	0.914928	0.754311	0.64176	0.737425	0.79182	0.803545	0.476233	0.725492	0.413745	0.317597	0.399402	0.387454	0.429614	1.17004	0.670717	0.628469	0.492661	0.369925	0.283941	0.501818	0.531931	0.541718	0.767627	0.376423	0.617789
	0.705191	1.21801	0.564767	0.505093	0.528932	0.592206	0.849531	0.521584	0.644716	0.591151	0.513505	0.532684	0.484746	0.41279	0.428672	0.845245	0.664968	0.460446	0.574144	0.729277	0.5466	0.28404	0.331925	0.477441	0.938275	0.759955	0.660602	0.738168	0.778545	0.823064	0.490792	0.732284	0.424788	0.320197	0.409745	0.390693	0.432547	1.19601	0.686569	0.632265	0.50547	0.384569	0.305247	0.49177	0.557396	0.539912	0.7785	0.387984	0.603743
	0.703229	1.21959	0.568862	0.510507	0.524209	0.60081	0.830773	0.539838	0.666156	0.605652	0.513286	0.52185	0.49364	0.403967	0.422662	0.850048	0.682605	0.466292	0.580578	0.732237	0.541662	0.283127	0.339285	0.472852	0.962635	0.764964	0.672074	0.747196	0.772716	0.833317	0.495946	0.74199	0.427201	0.315858	0.394454	0.369767	0.427049	1.21836	0.692534	0.642288	0.515481	0.388443	0.300715	0.506326	0.540449	0.556601	0.789675	0.408162	0.618474
	0.712228	1.24322	0.592773	0.510503	0.542424	0.61006	0.828771	0.541108	0.662586	0.610272	0.526479	0.520996	0.507074	0.422056	0.431791	0.836165	0.699838	0.478219	0.595792	0.741658	0.553625	0.277001	0.341959	0.470981	0.977404	0.764296	0.672542	0.746935	0.786512	0.848198	0.493985	0.750625	0.430917	0.307085	0.396564	0.385488	0.432735	1.19636	0.696141	0.642099	0.51482	0.397535	0.317476	0.504987	0.551479	0.577572	0.80129	0.426994	0.623999
	0.721131	1.26394	0.617814	0.512115	0.542655	0.626826	0.853577	0.533388	0.65777	0.619372	0.53558	0.528241	0.495312	0.430843	0.44701	0.865565	0.71375	0.474576	0.60548	0.731095	0.562495	0.281613	0.345845	0.460591	0.984442	0.762863	0.676332	0.748666	0.790417	0.838937	0.482399	0.758377	0.429955	0.321504	0.397794	0.377881	0.454255	1.22369	0.711719	0.649516	0.510857	0.401113	0.299601	0.501993	0.536676	0.562863	0.807874	0.421189	0.626301
	0.721727	1.23678	0.608477	0.510998	0.53761	0.632465	0.847104	0.535797	0.656082	0.611797	0.518564	0.539397	0.502652	0.447738	0.462498	0.864533	0.708192	0.475959	0.585715	0.744795	0.571562	0.27583	0.354561	0.465739	1.00485	0.76557	0.679206	0.763208	0.794962	0.876532	0.502935	0.765702	0.447604	0.337109	0.388051	0.398287	0.437348	1.21632	0.705463	0.669702	0.517184	0.409099	0.308167	0.506851	0.546059	0.583649	0.812055	0.417633	0.613158
	0.731506	1.23045	0.610664	0.499171	0.5341	0.637881	0.820456	0.542659	0.665422	0.621634	0.525962	0.552806	0.527245	0.445185	0.454254	0.852188	0.720077	0.477291	0.625486	0.749313	0.570625	0.274866	0.356683	0.474031	0.999846	0.757013	0.674729	0.758283	0.792567	0.858678	0.51208	0.7814	0.431205	0.35923	0.395017	0.396199	0.492961	1.20852	0.712054	0.664645	0.520405	0.404949	0.315702	0.516527	0.549931	0.569063	0.825007	0.422506	0.630051
	0.736733	1.22752	0.605715	0.495995	0.533972	0.649674	0.83784	0.545671	0.674924	0.615068	0.527187	0.559639	0.531501	0.449803	0.475669	0.872277	0.744302	0.471607	0.619472	0.756453	0.582818	0.275626	0.349954	0.490129	1.00287	0.770942	0.677461	0.768316	0.797747	0.856338	0.517077	0.796976	0.440515	0.370764	0.401773	0.395309	0.464547	1.21339	0.706549	0.677358	0.525819	0.412941	0.326742	0.532681	0.571205	0.595425	0.828053	0.426291	0.610361
	0.74647	1.22973	0.607382	0.498446	0.54345	0.652732	0.845743	0.562149	0.661139	0.615915	0.533716	0.568612	0.529087	0.442985	0.479612	0.881322	0.747929	0.478332	0.626425	0.759184	0.58635	0.280749	0.358274	0.489696	1.02415	0.782717	0.676679	0.768183	0.816746	0.857794	0.514194	0.801242	0.447949	0.360952	0.397424	0.40867	0.41303	1.13394	0.685665	0.66543	0.522698	0.411166	0.335231	0.5296	0.559504	0.582554	0.835995	0.430573	0.63025
	0.744839	1.24358	0.622757	0.502543	0.547345	0.658234	0.839545	0.559302	0.663433	0.61661	0.535304	0.580058	0.531275	0.460496	0.47347	0.878283	0.742046	0.489904	0.609532	0.753795	0.583966	0.271921	0.360733	0.48056	1.04866	0.776251	0.682757	0.778007	0.8275	0.844728	0.517778	0.817407	0.445037	0.35549	0.398445	0.384484	0.477163	1.2297	0.716982	0.687417	0.530004	0.41029	0.342001	0.540769	0.568429	0.601242	0.820398	0.428707	0.627505
	0.751526	1.24314	0.637192	0.500498	0.559981	0.674862	0.84567	0.554914	0.677692	0.62217	0.535352	0.587847	0.539722	0.458783	0.465354	0.884991	0.759314	0.479364	0.621689	0.782396	0.605218	0.263554	0.355336	0.493204	1.07002	0.76575	0.668628	0.778475	0.821837	0.843908	0.523017	0.809111	0.452865	0.329114	0.398768	0.41505	0.475858	1.1876	0.694598	0.698451	0.535929	0.414921	0.335681	0.542659	0.586247	0.603635	0.832877	0.440231	0.615355
	0.752808	1.23668	0.621141	0.5037	0.550563	0.676441	0.835648	0.54191	0.703296	0.636695	0.536971	0.59977	0.548838	0.465515	0.473178	0.870071	0.77217	0.500471	0.632894	0.800624	0.615819	0.275424	0.355349	0.501981	1.03507	0.770183	0.671135	0.783037	0.801263	0.847223	0.541583	0.820013	0.452467	0.343184	0.396538	0.402913	0.502797	1.15424	0.67877	0.684061	0.539037	0.422859	0.341356	0.545227	0.574209	0.605338	0.847091	0.467522	0.625986
	0.756298	1.24663	0.624231	0.50167	0.553966	0.682116	0.833365	0.549196	0.695307	0.640105	0.545952	0.601203	0.528631	0.468149	0.470442	0.862423	0.767509	0.496504	0.626892	0.795186	0.611546	0.279564	0.352675	0.516189	1.06322	0.760817	0.667908	0.784915	0.815748	0.844126	0.553535	0.82577	0.454781	0.350194	0.394572	0.406488	0.444433	1.16905	0.694316	0.685854	0.545318	0.42416	0.350134	0.546192	0.573617	0.609619	0.855468	0.469006	0.631521
[truncated: 65 more columns]

## Sheet: Panel K-L
Pilin E258A import forward	NC1	NC2	NC3	NC4	NC5	NC6	NC7	NC9	NC11	NC12	NC13	NC14	NC15	NC20	NC21	NC22	NC25	NC27	NC31	NC1	NC4	NC6	NC10	NC12	NC13	NC14	NC15	NC16	NC17	NC19	NC21	NC22	NC24	NC27	NC28	NC2	NC3	NC5	NC6	NC7	NC8	NC9	NC10	NC14	NC15	NC17	NC21	NC22	NC23
	0	0	0	0	0	0	0	0	0	0	0	0	0	0	0	0	0	0	0	0	0	0	0	0	0	0	0	0	0	0	0	0	0	0	0	0	0	0	0	0	0	0	0	0	0	0	0	0	0
	0.0440121	0.037684	0.0686712	0.0644197	0.0632799	0.0830714	0.032034	0.0550229	0.025864	0.0297692	0.00701409	0.0185945	0.0288289	0.00643612	0.0407729	0.04339	0.0327873	0.0214993	0.0286941	0.0566509	0.0319089	0.0844592	0.0209442	0.0516548	0.0282029	0.038432	0.0282553	0.0324715	0.0488618	0.035787	0.0352945	0.117444	0.0285362	0.0475971	0.0576301	0.020654	0.0444337	0.0301906	0.0186972	0.0418285	0.022915	0.0106125	0.0417415	0.0310925	0.0425963	0.0329005	0.0576951	0.0536991	0.0510398
	0.0903413	0.0974017	0.141869	0.121869	0.0855656	0.157212	0.0618526	0.0731273	0.0524906	0.0693725	0.0243795	0.0525221	0.0777003	0.0413774	0.0771407	0.070494	0.0606273	0.0361673	0.0328157	0.0860485	0.0561479	0.112098	0.0403138	0.10064	0.066865	0.0824416	0.0763203	0.0483715	0.0717409	0.0656784	0.0816982	0.197883	0.0705528	0.100432	0.108652	0.0671015	0.0901134	0.0950302	0.0381262	0.0849188	0.0660076	0.0632536	0.125066	0.0584709	0.0970773	0.0483299	0.0809905	0.0933164	0.0934236
	0.136512	0.135248	0.203448	0.169366	0.123332	0.214704	0.0949627	0.110976	0.0748725	0.0999641	0.0360781	0.0643671	0.111409	0.0726112	0.136638	0.0922227	0.0741426	0.0507317	0.0561221	0.0854062	0.079619	0.176801	0.0734241	0.137055	0.10106	0.110337	0.0982935	0.0731605	0.10347	0.0968192	0.109475	0.259606	0.0676151	0.148849	0.140508	0.113626	0.136413	0.143418	0.0508499	0.116962	0.0756337	0.078363	0.159831	0.075298	0.130483	0.0796768	0.132507	0.139045	0.13834
	0.170757	0.175531	0.254595	0.221454	0.14626	0.249816	0.107582	0.136108	0.115518	0.14193	0.0519921	0.0802863	0.128925	0.084244	0.131797	0.136778	0.104682	0.0598334	0.116961	0.104371	0.109525	0.208811	0.0788052	0.160952	0.120841	0.131223	0.111414	0.10198	0.124189	0.127081	0.144254	0.311646	0.113045	0.203992	0.197603	0.143953	0.175402	0.190709	0.0719673	0.139223	0.107501	0.106407	0.206765	0.114109	0.177415	0.109605	0.167496	0.182733	0.177211
	0.213164	0.228301	0.307497	0.275389	0.18717	0.301077	0.168271	0.234774	0.141426	0.16383	0.0537367	0.0954827	0.164861	0.120416	0.188717	0.161278	0.135113	0.0761028	0.140816	0.126908	0.122676	0.234568	0.0807142	0.179307	0.147883	0.164787	0.119799	0.131885	0.150974	0.156548	0.15598	0.365631	0.134424	0.231373	0.234432	0.17587	0.215257	0.229499	0.0845644	0.158707	0.111954	0.137002	0.23018	0.151528	0.208901	0.126675	0.187884	0.218794	0.205004
	0.247462	0.264228	0.359442	0.313691	0.22159	0.337099	0.191389	0.272071	0.162787	0.197575	0.0782821	0.106394	0.198408	0.14993	0.209528	0.19387	0.167735	0.0982474	0.165578	0.142603	0.142872	0.27628	0.0985901	0.220609	0.172957	0.18953	0.155542	0.14977	0.174843	0.181943	0.16994	0.418853	0.155501	0.275754	0.270768	0.221071	0.246854	0.267483	0.100744	0.176186	0.144286	0.179386	0.294238	0.171523	0.240764	0.144242	0.22694	0.258346	0.236449
	0.28147	0.311606	0.401533	0.349364	0.256163	0.383695	0.229121	0.302619	0.191755	0.223335	0.112154	0.126892	0.224248	0.147298	0.272852	0.211475	0.200008	0.112835	0.186906	0.168568	0.167458	0.303816	0.122111	0.238944	0.193808	0.211211	0.175232	0.174643	0.186539	0.207915	0.182051	0.419127	0.173215	0.291971	0.29258	0.234574	0.262954	0.291579	0.115894	0.189084	0.154379	0.213003	0.339989	0.197493	0.259533	0.155798	0.239892	0.291126	0.276755
	0.307023	0.330838	0.439755	0.381548	0.270083	0.416948	0.239949	0.328343	0.20579	0.244802	0.117242	0.144359	0.264452	0.161596	0.306139	0.227546	0.223762	0.13649	0.24259	0.176073	0.183576	0.324331	0.13022	0.258225	0.21199	0.248887	0.197606	0.19729	0.203042	0.231389	0.198826	0.472034	0.176544	0.322965	0.329169	0.271516	0.285173	0.321576	0.128989	0.234785	0.170184	0.22427	0.350453	0.223902	0.286965	0.184655	0.285381	0.327131	0.296223
	0.337552	0.371335	0.470963	0.411385	0.298372	0.450783	0.25563	0.33111	0.230254	0.272232	0.144282	0.161751	0.290165	0.181668	0.332706	0.265331	0.257959	0.143539	0.253103	0.199189	0.194298	0.344521	0.143713	0.27832	0.233442	0.263216	0.204288	0.216903	0.211721	0.254789	0.21181	0.506591	0.219456	0.349866	0.3545	0.294225	0.306129	0.341148	0.142408	0.252086	0.189543	0.258193	0.40131	0.251	0.299163	0.189973	0.302927	0.354277	0.302245
	0.369996	0.401849	0.512769	0.438868	0.309692	0.482671	0.273514	0.3898	0.24416	0.297505	0.15024	0.182631	0.310255	0.186058	0.360017	0.28841	0.275273	0.165193	0.277343	0.232852	0.219051	0.39236	0.174071	0.306886	0.264496	0.296591	0.245077	0.23014	0.228521	0.277442	0.224685	0.501482	0.23058	0.384213	0.381644	0.308062	0.335993	0.384042	0.152968	0.271657	0.21941	0.295678	0.430783	0.281617	0.328333	0.211571	0.350351	0.389584	0.322306
	0.398971	0.429301	0.52432	0.467645	0.340946	0.519777	0.302425	0.394426	0.272378	0.324164	0.182605	0.204081	0.342482	0.214521	0.406691	0.317298	0.296341	0.177551	0.289945	0.249406	0.233038	0.412102	0.17869	0.312435	0.280137	0.313888	0.25386	0.247466	0.256156	0.311577	0.239278	0.526029	0.254281	0.395176	0.396396	0.33092	0.371273	0.411233	0.164649	0.311937	0.215274	0.307928	0.467054	0.295931	0.348294	0.239175	0.369518	0.426115	0.317237
	0.422834	0.46643	0.553627	0.491013	0.3612	0.547067	0.318499	0.424409	0.275135	0.330628	0.187996	0.205337	0.367136	0.208949	0.413319	0.349432	0.315096	0.191207	0.329757	0.255191	0.251654	0.448715	0.193772	0.328651	0.308127	0.331993	0.272575	0.260085	0.261622	0.323383	0.256693	0.560491	0.271621	0.414727	0.414135	0.357419	0.397293	0.425763	0.178135	0.32555	0.239885	0.330305	0.489268	0.321588	0.376464	0.239143	0.375217	0.455587	0.339888
	0.443772	0.486645	0.576636	0.514296	0.388514	0.576167	0.333901	0.461917	0.303014	0.352817	0.200898	0.213756	0.36955	0.225608	0.460105	0.364304	0.337412	0.19358	0.353316	0.260402	0.259979	0.43853	0.201776	0.357872	0.313575	0.342881	0.310949	0.285584	0.273887	0.339915	0.259116	0.580321	0.278948	0.421214	0.449417	0.370019	0.414385	0.452276	0.188898	0.330205	0.257074	0.347304	0.538569	0.334239	0.375999	0.256954	0.398088	0.485594	0.346943
	0.4646	0.520041	0.611933	0.542075	0.419248	0.602098	0.37396	0.493569	0.31146	0.385535	0.21756	0.217683	0.401366	0.240646	0.476666	0.380611	0.352475	0.214101	0.391632	0.281211	0.281312	0.488414	0.22243	0.366497	0.336469	0.388578	0.322211	0.293736	0.276915	0.364071	0.268869	0.579927	0.285804	0.446881	0.462765	0.388806	0.435819	0.449777	0.194673	0.37307	0.276846	0.377007	0.571022	0.345746	0.385628	0.274095	0.411061	0.516293	0.360043
	0.488462	0.540224	0.636611	0.553919	0.44348	0.597636	0.384478	0.511172	0.324389	0.420282	0.235524	0.222885	0.426941	0.255792	0.508585	0.392713	0.355929	0.215931	0.413899	0.276235	0.299798	0.48857	0.234151	0.369624	0.346062	0.389661	0.331478	0.307232	0.292256	0.383849	0.281559	0.600934	0.3071	0.483596	0.483282	0.410021	0.449455	0.474493	0.207637	0.384759	0.282239	0.386975	0.585855	0.358885	0.399939	0.279192	0.437917	0.54826	0.367295
	0.505008	0.560713	0.654214	0.570503	0.430118	0.62099	0.389077	0.52809	0.341744	0.45757	0.247326	0.240479	0.454409	0.265406	0.528925	0.401429	0.376028	0.224991	0.420919	0.289372	0.307205	0.522249	0.256073	0.393602	0.360783	0.42087	0.355015	0.323143	0.295812	0.398111	0.293681	0.62311	0.31673	0.465338	0.475899	0.409899	0.456626	0.501251	0.214541	0.392679	0.277105	0.393541	0.636409	0.36695	0.417411	0.299506	0.457478	0.573753	0.361302
	0.524518	0.595074	0.681523	0.590167	0.439377	0.628163	0.40858	0.57488	0.364622	0.450417	0.267487	0.243473	0.467868	0.275913	0.545073	0.425332	0.395347	0.236998	0.44019	0.315484	0.314243	0.527622	0.265917	0.396665	0.382035	0.444954	0.364258	0.333463	0.300381	0.413731	0.294731	0.609166	0.330846	0.51781	0.520467	0.417001	0.466673	0.530795	0.225024	0.416514	0.292831	0.408651	0.651544	0.388273	0.433591	0.308833	0.47647	0.584337	0.351181
	0.546983	0.607435	0.705316	0.606872	0.474125	0.64493	0.421204	0.567574	0.382102	0.472669	0.294962	0.255977	0.476809	0.280828	0.559198	0.445193	0.411149	0.246624	0.443995	0.325365	0.330185	0.51957	0.262992	0.40665	0.392983	0.463418	0.376021	0.346321	0.313647	0.436544	0.29176	0.615831	0.338063	0.522658	0.518207	0.450061	0.474742	0.537484	0.231646	0.426365	0.308947	0.434653	0.691955	0.392337	0.440605	0.329708	0.474915	0.607418	0.361279
	0.568548	0.621714	0.707511	0.63216	0.487728	0.653652	0.434695	0.608041	0.396946	0.460444	0.291872	0.262285	0.50839	0.291311	0.579578	0.472545	0.417097	0.254189	0.477381	0.335002	0.342495	0.551068	0.300834	0.422301	0.41497	0.488036	0.397133	0.354178	0.314382	0.447573	0.308376	0.624217	0.338636	0.523909	0.5658	0.463944	0.48363	0.542014	0.238539	0.429277	0.315721	0.443771	0.70119	0.410698	0.436177	0.325831	0.479971	0.632951	0.369245
	0.582296	0.65119	0.733276	0.643559	0.516715	0.662126	0.47259	0.639257	0.403655	0.473681	0.312469	0.266118	0.508016	0.306847	0.599198	0.490825	0.426473	0.269796	0.493137	0.35788	0.35508	0.574229	0.30839	0.422531	0.433841	0.517395	0.393524	0.357334	0.332946	0.470759	0.303417	0.646425	0.353795	0.536041	0.556238	0.467256	0.48956	0.55026	0.247416	0.459595	0.32307	0.459671	0.740764	0.418986	0.445944	0.344705	0.503808	0.670902	0.377082
	0.597472	0.667017	0.749125	0.655498	0.526523	0.692835	0.469253	0.636387	0.416804	0.501589	0.320867	0.277714	0.535162	0.306629	0.632988	0.504676	0.432834	0.274995	0.516938	0.351352	0.362945	0.579408	0.315599	0.426085	0.440204	0.549868	0.413496	0.365436	0.324168	0.486271	0.305504	0.652921	0.367968	0.541302	0.584555	0.485995	0.502343	0.562184	0.256454	0.494329	0.33426	0.464394	0.745313	0.434322	0.456543	0.366823	0.506195	0.700012	0.368002
	0.606704	0.676875	0.74904	0.656031	0.552643	0.689747	0.485977	0.650497	0.430267	0.511591	0.322316	0.292008	0.5478	0.321495	0.620293	0.518439	0.467982	0.280692	0.51444	0.371704	0.362231	0.583451	0.319404	0.442687	0.439111	0.569949	0.428767	0.382214	0.335901	0.498315	0.311455	0.672293	0.378871	0.562719	0.610134	0.492686	0.509159	0.582177	0.258979	0.524848	0.329926	0.46449	0.76227	0.452212	0.475144	0.393025	0.551282	0.729726	0.381115
	0.620376	0.693608	0.760894	0.66563	0.529978	0.717494	0.491899	0.645939	0.423785	0.506687	0.325934	0.288562	0.554466	0.322612	0.638967	0.544562	0.478658	0.291779	0.553068	0.359677	0.384924	0.600343	0.324861	0.435513	0.445927	0.566229	0.427932	0.387219	0.335699	0.50621	0.312744	0.667591	0.388441	0.580957	0.620464	0.487888	0.511986	0.582378	0.267039	0.537137	0.340856	0.494774	0.774324	0.447434	0.47812	0.411378	0.586085	0.761598	0.382471
	0.635981	0.70636	0.765999	0.666108	0.555516	0.722991	0.477557	0.668791	0.448634	0.537572	0.34854	0.286588	0.595548	0.3314	0.690248	0.55409	0.500739	0.304966	0.545494	0.373771	0.38318	0.590821	0.341494	0.44371	0.448482	0.587301	0.495879	0.4016	0.337163	0.520989	0.335235	0.673962	0.391538	0.561344	0.609604	0.495951	0.518807	0.591602	0.270601	0.545149	0.33606	0.498779	0.807337	0.454772	0.48068	0.427299	0.588125	0.79487	0.386937
	0.646669	0.729373	0.784388	0.681274	0.572056	0.718714	0.505803	0.666494	0.446896	0.537763	0.358179	0.2838	0.592842	0.337936	0.666927	0.575656	0.495335	0.312365	0.551136	0.361266	0.396167	0.621601	0.315854	0.437596	0.457072	0.614036	0.499796	0.412312	0.341878	0.530672	0.327037	0.681648	0.380938	0.567516	0.635334	0.500066	0.525799	0.593581	0.272437	0.565876	0.36116	0.513078	0.813383	0.469336	0.488508	0.444656	0.605265	0.804738	0.40896
	0.656677	0.75906	0.785894	0.690706	0.580477	0.720285	0.516628	0.683754	0.435798	0.539269	0.376249	0.290668	0.606351	0.341454	0.702296	0.574775	0.494435	0.311949	0.592844	0.377528	0.411677	0.638494	0.323576	0.454724	0.465945	0.623582	0.514298	0.417761	0.343836	0.538255	0.339178	0.685073	0.379413	0.571912	0.639891	0.507861	0.535075	0.605646	0.278155	0.564689	0.350365	0.52672	0.831365	0.488093	0.515627	0.465317	0.598982	0.830808	0.422747
	0.669356	0.785517	0.78661	0.693463	0.596481	0.728931	0.51497	0.736566	0.428902	0.542953	0.37101	0.299452	0.61323	0.349913	0.705163	0.593893	0.494979	0.321996	0.612365	0.395844	0.416315	0.626147	0.342847	0.464593	0.474076	0.648494	0.50797	0.424058	0.348837	0.541337	0.329716	0.704425	0.407689	0.561311	0.64413	0.515693	0.525273	0.610087	0.281464	0.589183	0.364099	0.531803	0.871999	0.491595	0.529672	0.443649	0.591608	0.816814	0.418893
	0.68111	0.798394	0.800149	0.691705	0.587398	0.740658	0.518427	0.746347	0.443081	0.550207	0.366463	0.312653	0.633811	0.344075	0.720999	0.625813	0.511043	0.330573	0.628651	0.392574	0.423489	0.658693	0.346675	0.475933	0.490136	0.643786	0.519877	0.425035	0.351875	0.550423	0.332908	0.672642	0.40477	0.568057	0.639639	0.511816	0.524844	0.626137	0.28626	0.604542	0.367038	0.537004	0.873593	0.492599	0.5363	0.44082	0.589828	0.808832	0.4125
	0.681666	0.833529	0.785615	0.703975	0.619164	0.741047	0.538226	0.78549	0.449966	0.547126	0.370679	0.321761	0.653776	0.352509	0.757282	0.660323	0.518576	0.333209	0.628693	0.386227	0.427893	0.631463	0.353999	0.48644	0.500576	0.667654	0.534219	0.439705	0.350164	0.54832	0.337814	0.727151	0.429148	0.594033	0.652818	0.516808	0.524674	0.625728	0.292814	0.616185	0.379264	0.538488	0.862281	0.491881	0.535819	0.432143	0.58844	0.816714	0.433601
	0.689782	0.852375	0.793914	0.714781	0.633108	0.746374	0.523267	0.748492	0.456151	0.53953	0.381649	0.319604	0.649937	0.360587	0.742505	0.668288	0.53875	0.337522	0.650955	0.391226	0.43452	0.669073	0.365292	0.488986	0.526246	0.695189	0.552305	0.44339	0.344601	0.558849	0.341078	0.735786	0.434986	0.598582	0.689922	0.527069	0.523247	0.628442	0.298255	0.640203	0.378127	0.555516	0.87977	0.49765	0.543275	0.411185	0.608453	0.835245	0.439598
	0.706162	0.860838	0.817126	0.72648	0.619121	0.745996	0.5354	0.787709	0.468363	0.54885	0.395487	0.323969	0.679229	0.352606	0.749595	0.691191	0.547709	0.341321	0.637021	0.370996	0.438755	0.655206	0.374281	0.509003	0.521445	0.71253	0.558176	0.452397	0.359665	0.563917	0.33701	0.731297	0.43608	0.591954	0.697892	0.528809	0.531226	0.627377	0.299393	0.641429	0.382319	0.562007	0.902656	0.508525	0.579149	0.432039	0.62823	0.864081	0.445901
	0.708588	0.857516	0.814926	0.729956	0.649904	0.736481	0.566046	0.780078	0.473159	0.560546	0.385038	0.332669	0.673248	0.363793	0.787284	0.685897	0.539244	0.348067	0.632154	0.385336	0.448055	0.673091	0.387315	0.51172	0.513356	0.692324	0.562649	0.460308	0.352891	0.57273	0.34049	0.720187	0.44333	0.60612	0.696629	0.525051	0.525966	0.620155	0.301795	0.669044	0.37737	0.554432	0.934469	0.507453	0.575854	0.427549	0.61108	0.862906	0.436308
	0.70856	0.871401	0.808807	0.730947	0.666669	0.7419	0.554757	0.807094	0.47663	0.570527	0.391448	0.33975	0.695062	0.358835	0.785207	0.716925	0.570249	0.354161	0.645898	0.397607	0.456071	0.695367	0.388558	0.523506	0.508852	0.760372	0.549695	0.464835	0.352724	0.569351	0.333506	0.709815	0.445664	0.636043	0.740906	0.519174	0.531424	0.625833	0.305782	0.698694	0.390369	0.564794	0.927075	0.507469	0.579861	0.457847	0.638989	0.886239	0.416711
	0.713734	0.870049	0.819445	0.713933	0.675942	0.757857	0.565313	0.787436	0.496142	0.579613	0.401461	0.338502	0.714999	0.378881	0.801028	0.72361	0.57186	0.363479	0.643916	0.427862	0.466844	0.689569	0.377657	0.522666	0.511222	0.752141	0.576219	0.475499	0.352764	0.577233	0.336916	0.732464	0.454133	0.644525	0.760892	0.519892	0.538556	0.616199	0.310191	0.71019	0.381048	0.562142	0.950162	0.508876	0.576767	0.476321	0.646394	0.899465	0.421683
	0.72169	0.884793	0.819638	0.73245	0.66762	0.74593	0.573612	0.802377	0.492972	0.574974	0.405029	0.333481	0.698032	0.36186	0.779834	0.738666	0.577153	0.376868	0.657479	0.418096	0.466276	0.679433	0.384894	0.518288	0.504905	0.761348	0.576185	0.482594	0.358278	0.594895	0.343577	0.729629	0.455836	0.634436	0.750826	0.52701	0.544849	0.627158	0.314244	0.71255	0.399114	0.565951	0.951419	0.51143	0.602676	0.478536	0.654287	0.903659	0.409282
	0.734318	0.902731	0.825897	0.744061	0.68834	0.761754	0.59305	0.819635	0.486986	0.595568	0.418758	0.326347	0.70885	0.360889	0.790789	0.769954	0.59068	0.372124	0.668529	0.414663	0.470697	0.706985	0.390862	0.521024	0.528947	0.756348	0.58855	0.48628	0.361181	0.599749	0.345899	0.744948	0.459541	0.632293	0.756754	0.529072	0.552031	0.620612	0.317734	0.720738	0.383426	0.555865	0.999856	0.529191	0.613382	0.480179	0.645838	0.90433	0.41416
	0.74439	0.91844	0.826228	0.751164	0.726228	0.762054	0.586753	0.843302	0.505212	0.592409	0.41701	0.332884	0.708123	0.371338	0.813797	0.774357	0.60121	0.38866	0.679253	0.412263	0.477236	0.707049	0.395909	0.524659	0.519096	0.795617	0.594449	0.498009	0.356244	0.607833	0.34632	0.735715	0.477958	0.637138	0.759317	0.536761	0.55507	0.628336	0.317851	0.738749	0.403106	0.568324	0.965124	0.534477	0.613379	0.500341	0.672062	0.933446	0.428649
	0.751185	0.935587	0.827529	0.765549	0.719764	0.757595	0.593944	0.846186	0.499653	0.59453	0.425339	0.334164	0.714927	0.376535	0.814129	0.798189	0.601018	0.387822	0.712004	0.404379	0.485198	0.70323	0.40196	0.518775	0.511488	0.832569	0.605445	0.499228	0.358318	0.612074	0.353256	0.744249	0.486724	0.629232	0.787278	0.541926	0.556768	0.618431	0.324168	0.741572	0.399043	0.5791	0.985839	0.549255	0.642199	0.493512	0.673935	0.931557	0.417639
	0.757349	0.933273	0.841369	0.760433	0.746096	0.764198	0.616432	0.833435	0.50042	0.621453	0.434989	0.329962	0.734797	0.36529	0.819758	0.797486	0.617221	0.394351	0.690772	0.419144	0.483075	0.710106	0.410674	0.516666	0.519812	0.835	0.597279	0.490496	0.3529	0.606732	0.35959	0.751397	0.499101	0.618659	0.783935	0.532576	0.558325	0.609495	0.32679	0.747927	0.418259	0.585603	0.967545	0.553518	0.64621	0.472326	0.67188	0.917199	0.409616
	0.761396	0.93973	0.842119	0.761211	0.730916	0.755952	0.613879	0.858098	0.496225	0.609895	0.44032	0.325545	0.737547	0.378991	0.830443	0.813978	0.614761	0.399275	0.692179	0.405136	0.491211	0.719063	0.423803	0.526725	0.525078	0.857783	0.625407	0.50016	0.354642	0.604882	0.365195	0.753339	0.522411	0.637273	0.815068	0.532205	0.563535	0.61199	0.33022	0.754405	0.428659	0.600908	0.995132	0.554902	0.640218	0.477838	0.688528	0.924696	0.403442
	0.751541	0.945978	0.838646	0.757107	0.749942	0.747487	0.602296	0.854229	0.490718	0.612326	0.433483	0.321654	0.72872	0.3766	0.846512	0.843569	0.634875	0.408644	0.735196	0.418646	0.493658	0.732694	0.43645	0.529288	0.534957	0.854626	0.632002	0.505684	0.36031	0.623927	0.367623	0.769996	0.501708	0.663409	0.820998	0.546503	0.567486	0.616444	0.33334	0.77831	0.421215	0.619892	1.0333	0.562532	0.636592	0.481267	0.682757	0.937773	0.39423
	0.759439	0.968132	0.836271	0.782518	0.734584	0.756819	0.605022	0.877575	0.50115	0.629499	0.450485	0.323074	0.734682	0.399497	0.893427	0.868741	0.637218	0.42811	0.728582	0.406947	0.508544	0.731669	0.43323	0.53039	0.537173	0.867232	0.635624	0.521021	0.378867	0.631294	0.370162	0.768797	0.520247	0.665325	0.824054	0.534588	0.552493	0.611561	0.340963	0.806107	0.435471	0.626394	0.988881	0.579338	0.641692	0.482223	0.681736	0.934749	0.394114
	0.783614	0.968791	0.843218	0.797168	0.780966	0.73442	0.610926	0.838256	0.495168	0.6468	0.461337	0.3297	0.740629	0.377673	0.905245	0.853986	0.635769	0.431998	0.729644	0.43199	0.49582	0.746473	0.433899	0.522455	0.537615	0.882526	0.635769	0.532795	0.388551	0.654487	0.370548	0.769639	0.503267	0.673986	0.836675	0.54808	0.561327	0.614117	0.342476	0.815652	0.426565	0.61546	1.03966	0.565995	0.633349	0.480683	0.681531	0.926604	0.396501
	0.766726	0.973123	0.845971	0.798452	0.773925	0.747398	0.625257	0.882621	0.484492	0.649831	0.436902	0.332316	0.763878	0.382111	0.882052	0.874796	0.630689	0.431607	0.716735	0.432354	0.499241	0.71649	0.442204	0.538747	0.539237	0.884482	0.641568	0.539138	0.374577	0.648151	0.373445	0.787742	0.502203	0.668755	0.833694	0.553672	0.568338	0.604167	0.349574	0.823576	0.429619	0.610043	0.998884	0.577772	0.628387	0.475458	0.666994	0.922193	0.401911
	0.768658	0.979361	0.852103	0.805694	0.792377	0.735536	0.623613	0.865065	0.499071	0.646951	0.451735	0.330412	0.766901	0.387702	0.927155	0.877298	0.635374	0.43581	0.723605	0.446525	0.509474	0.734655	0.456246	0.544921	0.537484	0.879632	0.651453	0.541113	0.384023	0.653813	0.373301	0.79693	0.49234	0.676871	0.812913	0.547353	0.559764	0.597996	0.350096	0.832981	0.430349	0.629238	1.01824	0.566172	0.636701	0.48565	0.688867	0.940002	0.394333
[truncated: 48 more columns]
