# Supplementary material for: The local mechanostructural properties of protein cargoes regulate nucleocytoplasmic transport
Source: Nat Phys. 2026 Apr 30;22(5):770–83. doi: 10.1038/s41567-026-03242-2 (PMC13183583; doi:10.1038/s41567-026-03242-2)
Supplement: Supplementary file 10 — Statistical source data for Fig. 5. [file 41567_2026_3242_MOESM10_ESM.xlsx]

## Sheet: Panel D-E
mCherry export forward	CN4	CN9	CN16	CN17	CN35	CN36	CN37	CN38	CN4	CN5	CN6	CN7	CN10	CN11	CN14	CN21	CN26	CN29	CN31	CN9	CN10	CN11	CN18	CN19	CN20	CN21	CN26	CN29	CN30	CN2	CN3	CN5	CN9	CN10	CN14	CN17	CN24	CN30	CN31	CN32	CN34	CN35	NC1	NC2	NC5	NC6	NC9	NC12	NC15
	0	0	0	0	0	0	0	0	0	0	0	0	0	0	0	0	0	0	0	0	0	0	0	0	0	0	0	0	0	0	0	0	0	0	0	0	0	0	0	0	0	0	0	0	0	0	0	0	0
	0.169848	0.0489284	0.0765723	0.0668598	0.0162115	-0.00907627	0.0125147	0.0207365	0.0572741	0.135473	0.0985505	0.0871085	0.0961189	0.0482547	0.0538935	0.0651372	0.0387021	0.00289401	0.00871515	0.0273268	0.163798	0.0705442	0.033091	0.00286284	0.0543336	0.0387407	0.00675448	-0.00249668	0.00771093	0.0668443	0.04959	0.0414214	0.0155199	0.0889019	0.0712091	0.0202467	0.0160378	-0.00502388	-0.00300502	0.00969504	0.00232091	0.0186455	0.0978238	0.100888	0.0695603	0.17957	0.153154	0.158423	0.0957581
	0.480616	0.187044	0.272727	0.260242	0.217273	0.238979	0.297017	0.264267	0.157829	0.397369	0.332157	0.298518	0.394013	0.226689	0.209292	0.342161	0.215994	0.10454	0.110229	0.107785	0.516741	0.242472	0.235349	0.0469641	0.188435	0.21902	0.176773	0.0823689	0.153973	0.241421	0.180059	0.138549	0.0612494	0.248782	0.223857	0.189704	0.160689	0.128659	0.157194	0.15825	0.0820328	0.172813	0.299249	0.254562	0.206869	0.492322	0.427279	0.42264	0.321165
	0.760217	0.31712	0.452392	0.448907	0.554447	0.567756	0.659944	0.583436	0.255858	0.574469	0.597394	0.499932	0.665765	0.439473	0.380801	0.628337	0.391911	0.263594	0.255559	0.191921	0.703493	0.40404	0.427527	0.106895	0.29452	0.368705	0.358447	0.17919	0.322907	0.399119	0.257174	0.219762	0.109589	0.412727	0.354075	0.382827	0.336959	0.286987	0.348516	0.342409	0.204776	0.404027	0.507757	0.43807	0.368025	0.741871	0.716036	0.660072	0.564808
	0.922533	0.444216	0.576828	0.613273	0.849439	0.800229	0.952047	0.846545	0.344575	0.682033	0.801008	0.651158	0.911046	0.583757	0.505098	0.831399	0.519727	0.418546	0.416775	0.269574	0.816576	0.551846	0.574376	0.158008	0.356619	0.492489	0.488917	0.257038	0.47135	0.536314	0.316183	0.282027	0.172333	0.564629	0.453753	0.56977	0.485825	0.379793	0.481547	0.489815	0.334405	0.593047	0.696725	0.602197	0.514944	0.967376	0.985373	0.842213	0.727299
	1.03467	0.540823	0.666809	0.68849	1.04134	0.917526	1.16621	1.05156	0.403784	0.755777	0.951636	0.760899	0.964333	0.679331	0.622427	1.05615	0.612247	0.553136	0.569392	0.336864	1.04402	0.598989	0.675019	0.212723	0.400628	0.575793	0.560617	0.341045	0.60759	0.668012	0.347741	0.33292	0.228169	0.657396	0.524412	0.705033	0.610274	0.449127	0.560371	0.597241	0.440534	0.755288	0.83718	0.720364	0.659157	1.13316	1.16827	0.970214	0.883637
	1.11047	0.617877	0.751097	0.768869	1.25747	1.08854	1.34146	1.18679	0.460798	0.843518	1.08996	0.826483	1.05095	0.773009	0.692631	1.09241	0.706086	0.668217	0.692259	0.376178	0.999157	0.681928	0.750322	0.253287	0.456064	0.580516	0.607242	0.426342	0.678627	0.710269	0.375754	0.372619	0.283843	0.728949	0.58359	0.800914	0.715603	0.47738	0.606744	0.643972	0.538677	0.8534	0.938089	0.816221	0.791458	1.24354	1.29741	1.04712	0.920333
	1.16506	0.667275	0.865442	0.789432	1.30726	1.07073	1.34881	1.21293	0.511254	0.821288	1.16196	0.894003	1.10952	0.83803	0.73676	1.21075	0.726648	0.749097	0.785483	0.428295	1.0441	0.730828	0.801819	0.29861	0.480382	0.61878	0.666046	0.471247	0.744553	0.753245	0.392638	0.420255	0.337672	0.800064	0.580989	0.865034	0.799818	0.506025	0.61611	0.689716	0.618826	0.930372	1.00857	0.866435	0.891485	1.30969	1.41648	1.12007	1.06967
	1.2142	0.718868	0.933246	0.782665	1.41055	1.15665	1.41093	1.2694	0.54655	0.793009	1.1991	0.912559	1.16399	0.843322	0.761264	1.23448	0.723999	0.7985	0.852145	0.451442	1.1452	0.737871	0.848379	0.342019	0.497851	0.614594	0.665944	0.51366	0.795931	0.808614	0.40655	0.451101	0.389569	0.846933	0.608898	0.930213	0.855904	0.532184	0.608981	0.716373	0.692173	0.986886	1.07016	0.933092	0.971706	1.35966	1.4611	1.16216	1.04118
	1.24287	0.764089	0.966925	0.799492	1.45037	1.13655	1.49729	1.34899	0.580787	0.920103	1.25408	0.923966	1.04449	0.828074	0.774175	1.26241	0.751097	0.858466	0.897556	0.478738	1.0003	0.763235	0.846778	0.37975	0.507081	0.694922	0.685691	0.537076	0.824777	0.809222	0.437028	0.477293	0.448479	0.888436	0.579567	0.98037	0.902291	0.532483	0.611858	0.734328	0.745251	1.02034	1.08902	0.977955	1.02349	1.3746	1.48903	1.15042	1.08961
	1.32541	0.78816	0.96034	0.786547	1.49006	1.20775	1.56692	1.34186	0.595112	0.871465	1.23869	0.922919	1.00411	0.823908	0.792964	1.18404	0.81886	0.883073	0.914788	0.486889	1.17059	0.778994	0.875585	0.412344	0.518912	0.610562	0.721299	0.569019	0.850964	0.921036	0.451692	0.485338	0.499794	0.904504	0.627422	0.980909	0.913306	0.556145	0.64382	0.728047	0.793181	1.0369	1.10321	0.987784	1.06996	1.40547	1.54509	1.18707	1.11691
	1.3544	0.79765	0.987491	0.816655	1.45058	1.14804	1.49479	1.35983	0.605711	0.826014	1.25978	0.940936	1.15205	0.843792	0.805563	1.16561	0.813195	0.917899	0.918134	0.493884	1.06771	0.771263	0.871809	0.444478	0.536281	0.660002	0.720558	0.601905	0.840638	0.863987	0.476986	0.498919	0.545463	0.913129	0.605413	1.04313	0.929246	0.553104	0.67585	0.761696	0.830264	1.06115	1.10986	0.999936	1.09074	1.39127	1.53011	1.17886	1.08061
	1.36436	0.815466	0.975089	0.829556	1.53635	1.15749	1.58642	1.38311	0.636411	0.864071	1.23298	0.952933	1.0895	0.869325	0.809948	1.19964	0.813768	0.931132	0.920754	0.503212	0.99726	0.772264	0.886963	0.461536	0.507557	0.657789	0.723572	0.612879	0.834418	0.875006	0.488894	0.485873	0.580666	0.91632	0.617928	1.07284	0.930084	0.573181	0.683574	0.741528	0.856768	1.0508	1.10156	1.01239	1.12637	1.37915	1.55392	1.19172	1.09896
	1.37284	0.815636	1.05095	0.917275	1.57632	1.20544	1.49861	1.3396	0.654952	0.865585	1.19881	0.952149	1.06029	0.80516	0.792232	1.17003	0.82369	0.92489	0.907527	0.507331	1.07072	0.773962	0.879347	0.476212	0.475344	0.640198	0.737528	0.64146	0.864506	0.980973	0.478673	0.498705	0.621304	0.921606	0.659721	1.08369	0.930542	0.580028	0.658747	0.752166	0.855535	1.06039	1.1171	1.02492	1.16389	1.35971	1.57117	1.16914	1.12249
	1.39038	0.829322	1.02534	0.886544	1.4805	1.19446	1.59779	1.31775	0.668454	0.840033	1.21881	0.989498	1.04305	0.807228	0.810112	1.14515	0.819916	0.938489	0.888925	0.50505	1.08607	0.796636	0.879865	0.485908	0.486619	0.6317	0.713605	0.672679	0.840254	0.923415	0.481711	0.496081	0.646896	0.886787	0.6142	1.10059	0.950729	0.558661	0.676885	0.737898	0.859133	1.06776	1.11209	1.04844	1.18337	1.36244	1.52181	1.19983	1.09487
	1.43224	0.819244	1.00823	0.867036	1.5628	1.2192	1.56193	1.37862	0.676539	0.916115	1.2204	0.976395	1.12422	0.824496	0.801561	1.18218	0.815171	0.941246	0.900276	0.511463	1.07908	0.809467	0.843063	0.4962	0.504367	0.629212	0.699241	0.667497	0.852325	0.940146	0.467464	0.5078	0.679767	0.886997	0.63502	1.0855	0.943396	0.584254	0.677392	0.716504	0.885097	1.0994	1.11072	1.06031	1.17931	1.368	1.48945	1.17041	1.10475
	1.3825	0.810017	0.946294	0.841634	1.59019	1.24216	1.56858	1.36016	0.682311	0.944833	1.22319	0.982029	1.03063	0.813211	0.785783	1.09753	0.809972	0.942393	0.889661	0.523809	1.14041	0.815718	0.860593	0.512868	0.509758	0.677026	0.709776	0.658342	0.832014	0.970232	0.485678	0.532018	0.704117	0.87513	0.63682	1.10503	0.924324	0.555163	0.66845	0.721056	0.881726	1.11045	1.11746	1.06947	1.18512	1.35802	1.53448	1.1878	1.12607
	1.40151	0.81021	0.964226	0.814966	1.51932	1.18382	1.56941	1.37793	0.667541	0.890593	1.23488	0.960419	1.00943	0.82955	0.787686	1.14708	0.803648	0.947111	0.891903	0.497026	1.06604	0.815629	0.800882	0.515999	0.543269	0.632805	0.722839	0.672347	0.834654	1.00922	0.474414	0.55654	0.729271	0.874112	0.640457	1.11077	0.913485	0.573469	0.661552	0.735861	0.907986	1.11721	1.11526	1.04873	1.17784	1.3915	1.51223	1.177	1.06955
	1.40374	0.806013	1.00915	0.821189	1.50389	1.24975	1.46585	1.38586	0.681525	0.848595	1.25577	0.973505	1.0943	0.828889	0.785382	1.08868	0.791931	0.947811	0.889294	0.496099	1.17544	0.786345	0.809121	0.520415	0.538382	0.627772	0.710718	0.680581	0.821705	1.00155	0.455251	0.571266	0.769067	0.90029	0.635157	1.09425	0.962435	0.587941	0.657787	0.726905	0.908768	1.10582	1.11085	1.05093	1.1906	1.40005	1.54659	1.15843	1.1234
	1.41995	0.795703	0.994535	0.780892	1.51912	1.27368	1.63096	1.45818	0.682308	0.875387	1.24591	0.978145	1.12294	0.854815	0.81411	1.11538	0.778063	0.964994	0.895033	0.495352	1.14772	0.787444	0.829441	0.529766	0.554579	0.60306	0.72753	0.704162	0.844054	0.97743	0.47979	0.59007	0.785247	0.927028	0.637459	1.10487	0.963197	0.587532	0.669923	0.716296	0.865924	1.11462	1.10951	1.05981	1.17663	1.42705	1.54916	1.15757	1.15262
	1.40071	0.801993	1.00708	0.80998	1.57196	1.23646	1.62554	1.39103	0.675593	0.918815	1.27789	0.97212	1.08808	0.783048	0.780876	1.04104	0.772638	0.970004	0.901783	0.490416	1.00605	0.786256	0.842497	0.531697	0.562599	0.617186	0.738393	0.683671	0.849789	0.925095	0.476801	0.579208	0.805839	0.932383	0.632571	1.10067	0.969906	0.615487	0.67892	0.717359	0.871471	1.13857	1.12427	1.05793	1.1964	1.38365	1.5472	1.15944	1.08424
	1.35922	0.790281	1.00912	0.827012	1.54292	1.23516	1.6175	1.4047	0.665892	0.858462	1.24099	0.98401	1.07354	0.778009	0.776337	1.15729	0.756815	0.973349	0.897904	0.487153	1.08473	0.763122	0.873166	0.531447	0.521434	0.64358	0.742931	0.660496	0.826284	1.01446	0.47496	0.581445	0.811598	0.898939	0.635533	1.10561	1.00231	0.587386	0.681165	0.716089	0.879151	1.12879	1.12549	1.05738	1.21415	1.36125	1.52417	1.16784	1.11619
	1.40257	0.820425	0.950656	0.811918	1.58694	1.26437	1.61647	1.42179	0.668405	0.875491	1.24989	0.979671	1.02923	0.729197	0.757407	1.09997	0.770868	0.915085	0.87667	0.497988	1.07114	0.741879	0.90458	0.53405	0.517672	0.635855	0.735523	0.675132	0.825228	0.956793	0.482449	0.571624	0.819099	0.874331	0.614842	1.10366	0.985687	0.598807	0.678998	0.73946	0.886643	1.12231	1.12468	1.05908	1.22179	1.36828	1.56274	1.1736	1.10526
	1.46321	0.816	0.996591	0.827548	1.45042	1.17032	1.58137	1.4318	0.651376	0.860288	1.25944	0.975877	1.06369	0.745705	0.766863	1.00557	0.779725	0.929809	0.906501	0.501633	1.02395	0.748229	0.89645	0.538777	0.51866	0.658011	0.725763	0.69542	0.823639	0.949131	0.471925	0.566805	0.827592	0.857924	0.595705	1.11915	0.981249	0.596477	0.666214	0.74435	0.893015	1.13338	1.11144	1.05106	1.23156	1.40972	1.53747	1.16662	1.0807
	1.44022	0.809402	0.986597	0.836134	1.46581	1.16628	1.62257	1.37618	0.654446	0.858263	1.29015	0.957414	1.12774	0.743882	0.769899	1.09809	0.779472	0.908851	0.905404	0.503507	1.15773	0.739416	0.878344	0.547589	0.524992	0.648911	0.716213	0.722162	0.827561	0.937666	0.482457	0.590494	0.820783	0.855818	0.630825	1.06214	0.944068	0.586499	0.668865	0.740659	0.88566	1.18271	1.11063	0.967753	1.23668	1.38628	1.54152	1.11971	1.1529
	1.44184	0.804192	1.00078	0.850287	1.49045	1.21656	1.5356	1.39108	0.669762	0.876074	1.28203	0.981241	1.02278	0.757962	0.774786	1.0653	0.776892	0.918829	0.895866	0.501793	1.17255	0.758906	0.882422	0.545832	0.499681	0.662012	0.746086	0.728076	0.828307	0.865149	0.461467	0.600809	0.809538	0.85104	0.610993	1.04657	0.974778	0.615549	0.700722	0.765517	0.891164	1.19195	1.10874	1.01819	1.26023	1.33108	1.51569	1.1317	1.08948
	1.40489	0.805986	0.915269	0.830742	1.50381	1.2416	1.57454	1.41165	0.682214	0.838592	1.28703	0.990163	1.05067	0.753907	0.764311	1.02999	0.783209	0.927626	0.906236	0.495287	1.15886	0.77459	0.937569	0.539107	0.526024	0.665135	0.75466	0.687387	0.830654	0.862469	0.480352	0.607514	0.81521	0.838887	0.637852	1.02155	0.952802	0.62787	0.692628	0.750932	0.888184	1.18332	1.1188	1.01748	1.26948	1.34898	1.52067	1.10343	1.09439
	1.38896	0.802589	0.94407	0.837974	1.47423	1.24959	1.55513	1.34518	0.672019	0.820932	1.30532	0.985203	0.968735	0.7239	0.779488	1.09687	0.764791	0.913754	0.924522	0.503481	1.0661	0.75984	0.888993	0.542722	0.528645	0.62897	0.745669	0.65679	0.838718	0.914437	0.484593	0.617463	0.826795	0.843341	0.631381	1.03738	0.960191	0.646146	0.675434	0.737063	0.899616	1.20281	1.10279	1.02884	1.27985	1.34042	1.48663	1.06349	1.09043
	1.37186	0.810315	0.941883	0.830102	1.45418	1.24858	1.53407	1.37182	0.665548	0.866421	1.27258	0.965835	0.990687	0.742946	0.762513	1.09949	0.746237	0.941966	0.927557	0.502834	1.02898	0.776999	0.866805	0.537114	0.514127	0.642938	0.733922	0.646753	0.850651	0.870805	0.489248	0.624922	0.844725	0.823254	0.628596	1.07843	0.956622	0.636267	0.664191	0.720217	0.883239	1.1866	1.10708	1.04046	1.29226	1.37847	1.45578	1.04844	1.06109
	1.41729	0.806344	0.94555	0.807312	1.46959	1.2444	1.57231	1.33861	0.677718	0.803792	1.308	0.99155	1.08601	0.741572	0.761762	1.02139	0.763717	0.961287	0.940039	0.487758	1.0381	0.752509	0.899851	0.538564	0.535113	0.635268	0.697695	0.666706	0.847918	0.924156	0.522743	0.631582	0.860358	0.80199	0.634594	1.08496	0.932573	0.620174	0.675589	0.740729	0.878329	1.18218	1.0971	1.01927	1.29155	1.3822	1.48203	1.06091	1.06737
	1.42601	0.818025	0.923231	0.834859	1.55421	1.35722	1.65224	1.36183	0.666483	0.762138	1.257	0.989373	1.07737	0.76182	0.750205	1.03916	0.782172	0.965376	0.949457	0.474858	1.04955	0.760881	0.880604	0.555363	0.526594	0.642342	0.699651	0.67842	0.837378	0.845755	0.53629	0.62283	0.864143	0.781505	0.661803	1.10019	0.916942	0.636029	0.658324	0.729772	0.863121	1.22447	1.0795	1.03198	1.29294	1.38075	1.47737	1.07097	1.08853
	1.43693	0.806801	0.925372	0.858284	1.43689	1.31981	1.50762	1.34014	0.669741	0.787744	1.27712	0.979337	1.06559	0.785299	0.762712	1.0532	0.746698	0.978202	0.931469	0.472377	1.06452	0.730533	0.83627	0.560991	0.504444	0.639907	0.702932	0.680447	0.837832	0.88801	0.532273	0.625737	0.866286	0.787631	0.641756	1.10832	0.90188	0.646819	0.62522	0.729769	0.861482	1.21399	1.05291	1.01684	1.29427	1.37288	1.48447	1.07253	1.0606
[truncated: 99 more columns]

## Sheet: Panel G-H
Ig27 export forward	CN2	CN3	CN5	CN6	CN7	CN22	CN29	CN36	CN37	CN38	CN40	CN3	CN4	CN9	CN20	CN26	CN31	CN35	CN38	CN1	CN5	CN12	CN21	CN22	CN24	CN25	CN36	CN37	CN38	CN41	CN42	CN43	CN1	CN7	CN10	CN17	CN20	CN21	CN30	CN34	CN35	CN41	CN45	CN47	CN52	CN54	CN55	CN56	CN3
	0	0	0	0	0	0	0	0	0	0	0	0	0	0	0	0	0	0	0	0	0	0	0	0	0	0	0	0	0	0	0	0	0	0	0	0	0	0	0	0	0	0	0	0	0	0	0	0	0
	0.0944692	0.124198	0.0537537	0.0622694	0.097518	0.0112924	0.0236677	0.0105545	0.00976339	0.00260646	-0.00492015	0.0946162	0.105133	0.0452115	0.0388869	0.0052126	0.0167279	0.00621355	0.00912715	0.0953674	0.0509487	0.0221737	0.0528824	0.0582609	0.035621	0.0621229	0.0194593	-0.0202914	0.00118262	-0.00399567	-0.0362359	-0.00306887	0.105464	0.105401	0.0371537	0.0353338	0.0378459	0.046915	0.0265551	0.00414305	0.0100761	-0.0112176	0.00946864	0.0185923	-0.00362147	0.0229765	0.00264287	-0.00841121	0.10594
	0.252171	0.305621	0.175361	0.183067	0.318253	0.131118	0.185388	0.240658	0.282127	0.183326	0.0424969	0.267754	0.29633	0.160169	0.195255	0.0827627	0.171534	0.120079	0.168219	0.268592	0.130181	0.119529	0.208231	0.228755	0.221725	0.348257	0.263757	0.289853	0.219281	0.0856478	0.210287	0.214677	0.27311	0.246849	0.27898	0.137641	0.144232	0.166848	0.142817	0.0337514	0.104102	0.176139	0.100968	0.186772	0.41217	0.317699	0.190276	0.144848	0.310397
	0.411503	0.479296	0.306066	0.303415	0.562279	0.28899	0.382749	0.539872	0.581091	0.401961	0.121046	0.420558	0.514023	0.281848	0.370517	0.211638	0.359172	0.285488	0.361379	0.423452	0.196444	0.206294	0.36913	0.432868	0.444272	0.662801	0.560593	0.645213	0.514872	0.219796	0.669665	0.520772	0.39748	0.37152	0.434063	0.245434	0.260363	0.300519	0.250096	0.0733253	0.285465	0.310942	0.192955	0.293922	0.685435	0.638733	0.409402	0.35701	0.502707
	0.549489	0.630375	0.444046	0.424359	0.784894	0.444477	0.559296	0.794632	0.821445	0.574741	0.189356	0.550628	0.685341	0.380204	0.546558	0.325562	0.529127	0.464231	0.568953	0.542436	0.258315	0.287637	0.572384	0.675522	0.685671	0.976765	0.876884	1.0356	0.843989	0.369925	1.10771	0.798003	0.477305	0.471546	0.64704	0.339635	0.3406	0.333719	0.374459	0.108872	0.351494	0.43057	0.302546	0.419174	1.05342	0.948656	0.59086	0.554354	0.691679
	0.647412	0.733752	0.564429	0.524704	0.967337	0.590124	0.708549	0.951514	0.990141	0.69298	0.246547	0.650703	0.80925	0.444523	0.709078	0.455999	0.655494	0.617573	0.724919	0.632656	0.296584	0.343304	0.718927	0.85765	0.898852	1.17507	1.19476	1.42415	1.15778	0.527165	1.38519	1.01494	0.588253	0.53315	0.702873	0.429318	0.37869	0.44653	0.439442	0.143642	0.452844	0.525212	0.384372	0.48106	1.33216	1.25538	0.751165	0.706855	0.812804
	0.745381	0.810419	0.682355	0.603239	1.09715	0.735211	0.807084	1.08908	1.12117	0.769723	0.285171	0.738806	0.919833	0.523704	0.830912	0.551651	0.777962	0.762689	0.970654	0.705797	0.311446	0.376878	0.89151	1.04565	1.08883	1.37368	1.34152	1.52801	1.38059	0.664375	1.51683	1.17685	0.613973	0.582978	0.789943	0.525455	0.402953	0.425313	0.510124	0.184502	0.480634	0.60665	0.452005	0.623569	1.32818	1.31805	0.827161	0.877914	0.933894
	0.811818	0.886579	0.758822	0.659367	1.24924	0.844441	0.907871	1.15931	1.27776	0.84927	0.308074	0.77138	1.01653	0.587905	0.924032	0.655953	0.851808	0.898535	1.07571	0.767552	0.347776	0.388784	0.934411	0.997784	1.22414	1.49461	1.56454	1.66913	1.60918	0.788187	1.90483	1.39773	0.681548	0.664298	0.752991	0.602235	0.444647	0.443908	0.553181	0.222342	0.51061	0.601146	0.496016	0.604827	1.49908	1.58106	0.950615	1.01293	1.00023
	0.883329	0.967469	0.831765	0.711994	1.34225	0.967521	0.982518	1.21207	1.30555	0.886453	0.340426	0.812886	1.06568	0.665722	1.02426	0.75113	0.951618	1.00285	1.1119	0.78178	0.383571	0.410079	1.01154	1.18502	1.40152	1.69039	1.6589	1.77831	1.75861	0.916654	1.75417	1.56237	0.709635	0.660737	0.832785	0.673478	0.456647	0.466595	0.607057	0.248202	0.521271	0.675409	0.522898	0.588856	1.57544	1.60746	1.01274	1.08494	1.06326
	0.926247	1.03462	0.882041	0.756888	1.37757	1.03622	1.02046	1.2215	1.33554	0.921098	0.373049	0.864294	1.11283	0.698539	1.0819	0.85702	1.02429	1.11064	1.26413	0.808623	0.379867	0.427573	1.01902	1.12851	1.45535	1.81242	1.78323	2.1311	1.98479	1.03297	2.12331	1.719	0.721211	0.688243	0.87729	0.762224	0.492095	0.465621	0.601002	0.27834	0.525174	0.701545	0.56263	0.656195	1.71788	1.69415	1.13453	1.10944	1.11397
	0.961567	1.05076	0.942668	0.764866	1.4903	1.1028	1.09661	1.21964	1.31483	0.937397	0.392127	0.878377	1.14945	0.718147	1.14301	0.941561	0.998479	1.2167	1.25887	0.812689	0.389333	0.442465	1.02965	1.18342	1.52333	1.80178	1.8821	2.10373	2.0952	1.1512	2.16759	1.84557	0.706664	0.645713	0.918638	0.83461	0.499699	0.508588	0.604479	0.296193	0.557026	0.702702	0.599014	0.682689	1.41322	1.70486	1.12073	1.15575	1.12002
	0.986153	1.10383	0.966987	0.777301	1.4899	1.18886	1.16457	1.26164	1.35598	0.99	0.424394	0.934643	1.16386	0.752689	1.17357	1.00994	1.03775	1.24345	1.28546	0.834947	0.403823	0.447493	1.01457	1.13995	1.59958	1.95744	1.79484	1.92915	2.13446	1.2753	2.08536	1.84007	0.753341	0.650431	1.02663	0.856332	0.503562	0.515011	0.624817	0.32004	0.565596	0.704629	0.600022	0.645645	1.52649	1.8048	1.15896	1.18735	1.13566
	1.00363	1.1453	0.987773	0.764542	1.55374	1.26252	1.1366	1.28591	1.4375	0.994418	0.453289	0.986554	1.1739	0.76199	1.22196	1.04624	1.04461	1.28485	1.40252	0.841353	0.39008	0.468986	1.09907	1.2011	1.68938	2.06241	1.93999	2.01726	2.2382	1.34087	2.26058	1.96687	0.743782	0.678832	0.994993	0.923724	0.513547	0.487996	0.634099	0.337387	0.596139	0.72529	0.644954	0.675361	1.55164	1.76771	1.19002	1.19876	1.16032
	1.02736	1.13586	0.981415	0.76879	1.57232	1.32484	1.1746	1.26647	1.43695	1.04018	0.46887	0.989449	1.18138	0.775621	1.22103	1.09412	1.09408	1.36963	1.42358	0.844751	0.388309	0.4726	1.1423	1.22081	1.70147	2.0611	2.17606	2.0855	2.26042	1.3919	2.34557	2.07977	0.754013	0.667674	0.98483	0.935429	0.525694	0.503967	0.627432	0.35186	0.557554	0.706156	0.660074	0.688124	1.66405	1.74884	1.17852	1.20357	1.18296
	1.018	1.11175	0.976636	0.762691	1.569	1.39428	1.17089	1.33306	1.5083	0.998869	0.510752	0.986178	1.151	0.789894	1.23441	1.10443	1.05661	1.34326	1.43412	0.841653	0.395558	0.470899	1.11499	1.1492	1.71206	2.09409	2.10372	2.02223	2.15328	1.47216	1.94819	2.09367	0.798406	0.689642	0.97426	0.973993	0.524237	0.542957	0.605027	0.361047	0.562441	0.668813	0.684359	0.653372	1.57181	1.81791	1.16423	1.20277	1.19093
	1.04216	1.13683	1.00273	0.783323	1.63331	1.37535	1.17545	1.32286	1.54108	1.02201	0.519133	0.983263	1.20764	0.76876	1.26672	1.17142	1.08147	1.46264	1.52373	0.834414	0.407208	0.454367	1.10136	1.17825	1.71972	2.17367	2.19275	2.04201	2.24136	1.52174	2.46416	2.19256	0.797206	0.659611	1.07156	0.996863	0.527121	0.503881	0.662786	0.367532	0.570384	0.679328	0.701908	0.64667	1.8239	1.96342	1.17718	1.2589	1.24357
	1.04954	1.12607	0.996131	0.787195	1.66045	1.41723	1.18517	1.34727	1.52886	1.03453	0.530761	1.02959	1.19875	0.786879	1.23478	1.18468	1.11651	1.44032	1.56946	0.818156	0.397212	0.443116	1.14941	1.15968	1.74164	2.16213	2.33038	1.97659	2.18823	1.56014	2.38975	2.13278	0.732192	0.651191	1.04991	0.976872	0.520924	0.509588	0.650572	0.377177	0.600705	0.781835	0.739729	0.706336	1.70675	1.92552	1.19501	1.37409	1.27022
	1.04483	1.15436	1.02828	0.794836	1.6621	1.46333	1.19685	1.37512	1.51387	1.01568	0.530841	1.05477	1.18063	0.82382	1.31655	1.22049	1.13857	1.44952	1.62596	0.777254	0.38055	0.443106	1.14853	1.13865	1.78596	2.34134	2.53722	2.18618	2.34526	1.64453	2.73275	2.29203	0.766609	0.642291	1.10496	0.991538	0.516445	0.534922	0.620272	0.383478	0.59209	0.702411	0.768037	0.641446	1.88595	1.99605	1.2046	1.4479	1.28849
	1.0731	1.17507	1.04611	0.823947	1.66163	1.5016	1.19583	1.34363	1.55079	1.00507	0.507734	1.09403	1.16144	0.814809	1.30526	1.20554	1.08097	1.50973	1.64938	0.811483	0.398623	0.437229	1.14953	1.15913	1.74419	2.24811	2.15756	1.94869	2.29982	1.67667	1.97703	2.19755	0.755468	0.654789	1.10556	0.99323	0.496618	0.525895	0.672345	0.411686	0.573276	0.687618	0.771418	0.761009	2.11756	2.09069	1.16418	1.46211	1.30403
	1.04147	1.18602	1.05823	0.821759	1.64023	1.50348	1.16204	1.3242	1.52597	1.09133	0.509825	1.11633	1.1966	0.871366	1.33207	1.23606	1.07375	1.5355	1.78931	0.813853	0.404682	0.435335	1.12952	1.03237	1.73563	2.14	2.26049	2.38255	2.39458	1.69056	2.24612	2.18562	0.786862	0.653413	1.04952	0.993297	0.518521	0.532951	0.6738	0.431361	0.579488	0.721495	0.785064	0.75046	2.04263	2.0268	1.16625	1.50044	1.29591
	1.04886	1.16456	1.0665	0.828433	1.69572	1.48473	1.18182	1.26953	1.49223	1.10153	0.5236	1.13612	1.27612	0.878896	1.28778	1.24048	1.00094	1.53067	1.66048	0.850753	0.44462	0.419202	1.17386	1.16421	1.82683	2.26298	2.24457	2.0069	2.4212	1.72254	2.06851	2.27929	0.763678	0.67974	1.08027	1.0221	0.514344	0.515181	0.703979	0.433504	0.547585	0.713455	0.799745	0.779117	2.10425	2.11339	1.15533	1.43943	1.38456
	1.03211	1.18419	1.10032	0.813369	1.63298	1.4853	1.14088	1.234	1.52522	1.08239	0.550457	1.09278	1.26112	0.849931	1.27528	1.27086	1.0345	1.54284	1.68222	0.858784	0.441852	0.418963	1.11244	1.10565	1.792	2.26363	2.28186	2.10449	2.40467	1.7371	2.21302	2.23858	0.781472	0.684748	1.07657	1.01522	0.519745	0.547379	0.722675	0.438208	0.524729	0.679405	0.808163	0.76132	1.96513	2.0361	1.19204	1.41047	1.39668
	1.04212	1.19907	1.06151	0.819411	1.66846	1.50771	1.12428	1.25435	1.49781	1.06684	0.566464	1.17542	1.29568	0.840488	1.24532	1.27837	1.09214	1.5084	1.71202	0.860639	0.438456	0.412949	1.00546	0.920255	1.61923	2.10382	2.40576	2.16092	2.44947	1.76655	2.26694	2.23079	0.75345	0.689252	1.14993	1.02404	0.550001	0.590225	0.684807	0.444258	0.536866	0.70588	0.836861	0.779319	2.0581	2.09562	1.20785	1.45058	1.39944
	1.01037	1.20128	1.06699	0.77354	1.665	1.46162	1.11289	1.23071	1.52913	1.07195	0.562055	1.08101	1.33539	0.848677	1.23262	1.28395	1.0619	1.48934	1.75646	0.84543	0.424978	0.38939	1.12529	0.989691	1.74752	2.24185	2.35532	2.55286	2.4794	1.74537	2.61241	2.19514	0.791109	0.673354	1.15918	1.00996	0.560763	0.608626	0.668469	0.436635	0.525987	0.723363	0.841717	0.767686	1.89444	1.98357	1.20417	1.47705	1.43424
	1.02124	1.23408	1.06136	0.784319	1.66422	1.47067	1.11625	1.24119	1.49524	1.037	0.573649	1.01297	1.33265	0.817635	1.22716	1.28262	0.972531	1.51237	1.68606	0.858678	0.441563	0.375413	1.10015	1.02561	1.74953	2.22204	2.31187	2.70128	2.50617	1.79632	2.97595	2.23003	0.802494	0.649615	1.02974	0.999821	0.551677	0.590778	0.673894	0.458921	0.504236	0.699351	0.870571	0.73777	1.88586	2.02368	1.23619	1.4047	1.41416
	1.00669	1.24057	1.04496	0.785607	1.66616	1.47522	1.11577	1.25538	1.51852	1.08921	0.586526	0.994697	1.33967	0.813828	1.24052	1.30476	0.983917	1.51914	1.69287	0.818932	0.415638	0.337853	1.07354	1.00532	1.7695	2.2793	2.18131	2.22566	2.46433	1.83185	2.10957	2.21022	0.807093	0.670981	1.07159	0.990552	0.535197	0.581633	0.684525	0.4575	0.516738	0.698073	0.870888	0.790237	2.06556	2.13557	1.24992	1.42135	1.35278
	0.978231	1.21688	1.07005	0.83651	1.64644	1.39957	1.14611	1.27957	1.55221	1.08267	0.568878	0.988528	1.40731	0.807205	1.25479	1.3406	1.08462	1.4942	1.81101	0.811635	0.39836	0.343348	1.08863	0.934151	1.77231	2.31339	2.37369	2.47308	2.44371	1.85961	2.51654	2.17638	0.801623	0.666338	1.0185	0.980073	0.53029	0.631144	0.702227	0.46552	0.540842	0.685441	0.892946	0.687056	1.85592	2.03687	1.21214	1.4495	1.37226
	1.00062	1.20385	1.10504	0.863992	1.66934	1.37993	1.15027	1.27406	1.51673	1.114	0.601008	0.955037	1.35043	0.825193	1.22397	1.30924	0.983324	1.51313	1.72261	0.799842	0.430741	0.356246	1.04692	0.963646	1.71203	2.23805	2.30585	2.31002	2.51381	1.88714	2.3231	2.22765	0.804234	0.673401	0.99728	0.939816	0.527823	0.654707	0.689201	0.46443	0.531224	0.64788	0.865602	0.728817	1.79321	2.00355	1.19542	1.45673	1.34367
	0.983675	1.2343	1.10576	0.870211	1.63262	1.45168	1.18117	1.25626	1.42373	1.11276	0.594318	1.02747	1.31054	0.771558	1.22215	1.27722	0.993403	1.4637	1.64024	0.8583	0.457869	0.347057	0.970621	0.92602	1.68298	2.2129	2.25289	2.50012	2.49285	1.86982	2.19867	2.12921	0.758201	0.696358	0.974129	0.903953	0.497212	0.591784	0.697595	0.470504	0.541725	0.701543	0.860435	0.7461	1.76808	1.97037	1.20267	1.50985	1.39491
	1.01833	1.2851	1.07235	0.866647	1.61101	1.38676	1.16716	1.29677	1.53243	1.08178	0.59774	0.989165	1.27781	0.764177	1.19222	1.2812	0.946022	1.48904	1.66065	0.847472	0.485769	0.359143	1.01467	0.955652	1.71114	2.3466	2.2941	2.48328	2.47916	1.90563	2.52415	2.20139	0.76633	0.696801	0.922256	0.936602	0.487502	0.671109	0.674143	0.465867	0.545354	0.670887	0.88302	0.787675	1.77492	1.88628	1.18333	1.47276	1.38827
	1.00219	1.284	1.06586	0.858543	1.64844	1.40799	1.16813	1.26677	1.45936	1.07281	0.612993	1.0133	1.30694	0.75333	1.16358	1.29188	0.940464	1.47295	1.58511	0.861459	0.446434	0.338183	0.957918	0.882644	1.703	2.19136	1.92064	2.18859	2.41573	1.90558	1.71369	2.07367	0.817395	0.695947	0.889949	0.892414	0.492022	0.668481	0.657335	0.448005	0.532791	0.711201	0.905473	0.71488	1.76082	1.92505	1.16455	1.44877	1.38755
	0.98205	1.29823	1.06017	0.849075	1.6416	1.44998	1.19259	1.27414	1.45009	1.05352	0.623675	1.05925	1.24765	0.757007	1.15396	1.31301	0.964129	1.47142	1.56961	0.863524	0.431911	0.323691	0.971851	0.933999	1.69224	2.36411	1.99557	2.53647	2.49961	1.89236	2.30445	2.15823	0.793482	0.702533	0.954933	0.892047	0.478115	0.732735	0.643269	0.453411	0.554037	0.734242	0.888876	0.811317	1.96642	1.93283	1.16304	1.53206	1.39235
[truncated: 106 more columns]
