# Supplementary material for: The local mechanostructural properties of protein cargoes regulate nucleocytoplasmic transport
Source: Nat Phys. 2026 Apr 30;22(5):770–83. doi: 10.1038/s41567-026-03242-2 (PMC13183583; doi:10.1038/s41567-026-03242-2)
Supplement: Supplementary file 11 — Statistical source data for Fig. 6. [file 41567_2026_3242_MOESM11_ESM.xlsx]

## Sheet: Panel D-G
MH1	Force		MH2	Force
	1.52			85
	1.49			25
	1.85			23
	1.43			20
	1.67			58
	1.87			75
	1.47			30
	1.33			85
	1.64			80
	1.66			35
	1.02			40
	1.3			44
	1.8			38
	2.6			70
	3.7			28
	2.44			33
	2.7			30
	2.9			45
	1.5			30
	1.97			36
	2.71			41
	3.4			62
	3.3			16
	3.5			41
	4			30
	0.5			42
	1.1			30
	1.9			51
	2.9			44
	3.7			50
	6			36
	2.45			40
	3.3			31
	3.7			57
	3.4			23
	3.6			30
	4			25
	3.4			55
	3.5			90
	3.6			85
	3.8			84
	4.2			97
	2.8
	3.5
	3.9
	4.1
	3.3
	3.62
	3.9
	4
	4.4
	5
	2.7
	3
	4.4
	3.1
	3.9
	4.1
	4.4
	4.8
	3.6
	4.1
	4.8
	2.7
	3.7
	4.3
	4.6
	3.3
	3.9
	4.5
	4.6
	2.5
	3.9
	4.1
	4.3
	3.6
	3.8
	4.2
	3.5
	3.7
	3.8
	4.1
	4.2
	3.1
	4.4
	5
	3.7
	3.8
	4
	4.2
	4.6
	2.3
	3.1
	3.4
	3.6
	1.5
	3.1
	3.7
	4
	0.8
	3.6
	3.8
	4
	2.2
	2.8
	3.6
	4.1
	4.5
	2.2
	2.8
	3.6
	4
	4.5
	3.4
	4.1
	4.6
	4.2
	5.1
	3.5
	4
	4.6
	3.3
	3.9
	2.9
	3.1
	3.5
	2.6
	3.5
	3.6
	4.5
	3.7
	4.4
	5
	3
	4.5
	4.8
	3
	3.4
	3.8
	4.6
	1.8
	3.5
	4.8
	3.6
	3.7
	4.5
	5.1
	4.3
	5.1
	1.8
	3.6
	4.5
	2.8
	3.6
	4
	4.2
	4.7
	0.8
	3.2
	4.7
	0.9
	2.9
	3.4
	0.5
	0.9
	2.7
	4.2
	3.1
	3.6
	4
	0.9
	3.6
	4.1
	2.7
	3.5
	4.6

## Sheet: Panels J-K
Smad import forward	NC1	NC3	NC4	NC5	NC6	NC7	NC8	NC9	NC10	NC11	NC12	NC13	NC14	NC15	NC16	NC17	NC22	NC23	NC24	NC25	NC1	NC2	NC3	NC4	NC5	NC6	NC7	NC8	NC9	NC10	NC11	NC12	NC13	NC14	NC16	NC17	NC18	NC19	NC20	NC21	NC23	NC24	NC25	NC26	NC27	NC28	NC29	NC30	NC1
	0	0	0	0	0	0	0	0	0	0	0	0	0	0	0	0	0	0	0	0	0	0	0	0	0	0	0	0	0	0	0	0	0	0	0	0	0	0	0	0	0	0	0	0	0	0	0	0	0
	0.112709	0.11024	0.0736515	0.053918	0.108588	0.108704	0.0898175	0.0764524	0.131322	0.129871	0.0994228	0.128708	0.135712	0.129593	0.127069	0.109426	0.0652064	0.0672131	0.0591409	0.0621166	0.150761	0.0983168	0.0976274	0.0705708	0.0364797	0.0768716	0.153159	0.138875	0.112021	0.171227	0.164416	0.116412	0.102418	0.107369	0.0950204	0.103175	0.0846656	0.0950853	0.143854	0.0991625	0.108416	0.188869	0.0394259	0.169309	0.0941651	0.0560685	0.0650048	0.070322	0.18028
	0.219424	0.218826	0.153388	0.140348	0.214097	0.223912	0.175477	0.149461	0.272159	0.244902	0.184406	0.261659	0.247532	0.264256	0.238002	0.221231	0.15046	0.152381	0.134911	0.142317	0.298469	0.191547	0.197952	0.127225	0.0951003	0.165292	0.309849	0.268255	0.209099	0.332335	0.297229	0.218494	0.209471	0.206056	0.200967	0.202172	0.177193	0.185256	0.286783	0.214517	0.22658	0.352745	0.088707	0.344531	0.202829	0.141407	0.154745	0.154313	0.351012
	0.332598	0.317916	0.228887	0.198543	0.298491	0.324754	0.265608	0.212966	0.38145	0.370931	0.290816	0.372683	0.349731	0.394494	0.36	0.340663	0.226093	0.228783	0.219194	0.226776	0.417805	0.282922	0.286683	0.189694	0.159244	0.240539	0.448198	0.39111	0.330219	0.494476	0.426647	0.330645	0.321496	0.300567	0.303486	0.294614	0.263575	0.261482	0.428462	0.315799	0.343026	0.467123	0.124941	0.484441	0.316431	0.204331	0.237526	0.244395	0.535813
	0.42944	0.425843	0.308509	0.24355	0.38648	0.440661	0.346897	0.268175	0.498158	0.478723	0.369104	0.490772	0.449056	0.504228	0.46458	0.431619	0.2882	0.299446	0.270901	0.283673	0.54575	0.3649	0.385653	0.244093	0.185818	0.307167	0.580339	0.496556	0.462033	0.646195	0.534229	0.426253	0.429111	0.394056	0.392652	0.381265	0.337018	0.332043	0.5722	0.40432	0.447216	0.561526	0.167394	0.633363	0.402537	0.256581	0.310588	0.32302	0.691989
	0.508485	0.522458	0.380248	0.278304	0.454231	0.536651	0.410154	0.321421	0.579842	0.560773	0.438557	0.592668	0.573003	0.622565	0.584873	0.542224	0.349257	0.380893	0.341845	0.355322	0.658084	0.448104	0.464674	0.304679	0.234063	0.394428	0.713316	0.594338	0.56266	0.76546	0.653637	0.519935	0.514975	0.488428	0.477608	0.461221	0.415837	0.406842	0.656119	0.487639	0.532912	0.62291	0.20956	0.731791	0.507058	0.312899	0.375629	0.387098	0.873079
	0.611403	0.584061	0.439034	0.332141	0.515149	0.633863	0.499009	0.364414	0.679121	0.660979	0.514895	0.688493	0.624859	0.72239	0.656427	0.632506	0.405439	0.435253	0.405538	0.404637	0.769739	0.527355	0.544334	0.344745	0.264541	0.438844	0.797457	0.674452	0.6222	0.897988	0.735921	0.603923	0.621968	0.584438	0.54719	0.531667	0.488259	0.470445	0.763259	0.567753	0.603808	0.716781	0.242494	0.866309	0.590849	0.363706	0.417041	0.446828	1.03309
	0.707305	0.684156	0.487673	0.382994	0.584273	0.71468	0.541817	0.407202	0.763669	0.736896	0.594396	0.783694	0.695277	0.841706	0.720101	0.700363	0.474787	0.49553	0.469709	0.471666	0.862084	0.595058	0.618449	0.400909	0.314596	0.516362	0.899374	0.759189	0.683998	1.00442	0.824061	0.692852	0.682342	0.645136	0.616456	0.601763	0.56321	0.524215	0.850551	0.643224	0.676609	0.804327	0.271509	0.923273	0.667135	0.40283	0.464002	0.500285	1.1706
	0.775688	0.764588	0.547542	0.406723	0.623321	0.790716	0.604569	0.446114	0.837828	0.815673	0.635475	0.861842	0.765003	0.951229	0.798519	0.780296	0.520139	0.558499	0.520758	0.534143	0.932279	0.661882	0.68455	0.444761	0.360507	0.543252	0.975705	0.838039	0.758861	1.12308	0.907804	0.763239	0.751844	0.724214	0.683012	0.667027	0.621261	0.563359	0.923387	0.710257	0.725843	0.857036	0.295672	1.02723	0.744639	0.452088	0.524179	0.562762	1.31177
	0.827699	0.83601	0.604587	0.434276	0.670908	0.86211	0.654273	0.473222	0.913462	0.876197	0.706582	0.943073	0.8905	1.03267	0.862028	0.818125	0.574481	0.614556	0.56657	0.557907	0.980345	0.709678	0.74424	0.493733	0.391061	0.626501	1.0517	0.907239	0.811736	1.2236	0.977041	0.830808	0.795774	0.796086	0.740667	0.712169	0.670318	0.599376	0.996534	0.766299	0.78515	0.92803	0.324633	1.09913	0.820407	0.489351	0.559052	0.605847	1.43784
	0.903701	0.895412	0.64501	0.453957	0.705352	0.937311	0.695251	0.496357	0.987996	0.939462	0.75587	0.998855	0.927359	1.138	0.908985	0.871903	0.614895	0.656059	0.614751	0.625311	1.02391	0.762482	0.793148	0.522527	0.424441	0.659644	1.10193	0.963547	0.837559	1.28679	1.02933	0.89399	0.861571	0.873699	0.789371	0.758792	0.724133	0.626653	1.06309	0.824829	0.852042	0.952442	0.347282	1.1354	0.877966	0.539832	0.590106	0.654552	1.53502
	0.932891	0.950054	0.675138	0.456943	0.737171	0.992273	0.719108	0.530501	1.02791	0.997783	0.806002	1.04995	0.946483	1.24738	0.971393	0.941303	0.660855	0.699582	0.64791	0.66092	1.09604	0.803705	0.851852	0.554447	0.476573	0.693235	1.15955	1.02735	0.891456	1.38589	1.09692	0.9521	0.93071	0.916682	0.855098	0.817273	0.784224	0.676185	1.08399	0.858298	0.860634	1.01322	0.376977	1.1858	0.935605	0.553446	0.624799	0.695349	1.61863
	1.0057	0.9967	0.702873	0.470764	0.783295	1.03301	0.763694	0.537278	1.08887	1.07616	0.829027	1.12219	0.992989	1.33863	1.02285	0.968334	0.688562	0.748194	0.701218	0.700871	1.13231	0.843172	0.882474	0.593562	0.499978	0.735264	1.23056	1.08463	0.971453	1.46342	1.16139	1.0019	0.963696	0.985542	0.89412	0.857182	0.810567	0.722417	1.11019	0.891801	0.897074	1.047	0.39683	1.21349	0.99102	0.599153	0.664721	0.724925	1.73812
	1.05704	1.06121	0.729966	0.483417	0.812913	1.07153	0.789745	0.552544	1.1432	1.12614	0.884428	1.18084	1.04177	1.41161	1.04798	1.0019	0.711908	0.790453	0.714927	0.741328	1.17476	0.889538	0.937799	0.62528	0.519973	0.784001	1.26773	1.10168	0.947383	1.50211	1.19616	1.0381	0.990478	1.03988	0.93801	0.880285	0.842907	0.759399	1.14177	0.932462	0.929594	1.08599	0.421318	1.22392	1.03421	0.616173	0.68128	0.759931	1.81076
	1.09454	1.14666	0.766902	0.489245	0.859915	1.10032	0.812178	0.57189	1.17889	1.17074	0.938902	1.22195	1.08324	1.46592	1.05403	1.04507	0.741675	0.822506	0.777778	0.790576	1.2238	0.92234	0.969821	0.657218	0.517984	0.811777	1.28979	1.13208	0.981662	1.53878	1.2074	1.07704	1.0479	1.10038	0.968871	0.912157	0.9033	0.798639	1.18763	0.981803	0.943318	1.12214	0.442176	1.29457	1.06371	0.656052	0.706844	0.77762	1.90377
	1.14739	1.15006	0.783458	0.495418	0.870496	1.16095	0.846588	0.574649	1.20576	1.21696	0.973034	1.26515	1.12721	1.5148	1.07254	1.066	0.77127	0.865538	0.800211	0.813857	1.23784	0.962399	1.00244	0.678043	0.54589	0.834983	1.32062	1.13428	0.969835	1.53405	1.23655	1.13077	1.09146	1.1519	1.00569	0.946147	0.920159	0.817056	1.22218	1.00147	0.961438	1.13953	0.463765	1.30346	1.10422	0.666756	0.722611	0.810986	1.92299
	1.16391	1.17999	0.789611	0.515621	0.867604	1.19904	0.864075	0.588275	1.24766	1.25333	1.01246	1.31349	1.12451	1.55679	1.05472	1.06161	0.80768	0.893604	0.82482	0.853806	1.23309	0.988717	1.0375	0.696792	0.56079	0.879643	1.32757	1.1697	0.981928	1.58032	1.26996	1.16422	1.08974	1.17996	1.04063	0.966537	0.951814	0.841919	1.2335	1.03974	0.992001	1.1553	0.486356	1.34035	1.15757	0.698399	0.747941	0.828692	1.98379
	1.18676	1.23961	0.828982	0.505651	0.891514	1.2075	0.861197	0.601236	1.27023	1.29068	1.02437	1.33584	1.14656	1.59477	1.10832	1.0789	0.846238	0.919813	0.850859	0.888473	1.25852	1.00851	1.06103	0.722519	0.577091	0.88212	1.37936	1.18982	1.04491	1.63165	1.29053	1.17881	1.1402	1.21746	1.06226	1.00146	0.991154	0.853725	1.24625	1.06927	1.03055	1.21475	0.501177	1.39247	1.18162	0.714884	0.764409	0.845842	2.01243
	1.22498	1.27064	0.837877	0.518172	0.906027	1.23272	0.884913	0.607452	1.25076	1.27753	1.06754	1.35497	1.17561	1.63657	1.13758	1.09654	0.854912	0.948477	0.872595	0.923324	1.25433	1.02757	1.08456	0.737553	0.603395	0.909572	1.41945	1.21857	1.02258	1.70637	1.32036	1.21946	1.14174	1.25173	1.11835	1.03359	1.0148	0.892814	1.27219	1.09413	1.05074	1.20125	0.513791	1.37561	1.20025	0.728076	0.769145	0.857686	2.08005
	1.24141	1.29399	0.857882	0.527363	0.919469	1.28157	0.876039	0.613489	1.35101	1.37126	1.12507	1.44729	1.2013	1.68765	1.15759	1.14996	0.89303	0.977021	0.903229	0.940827	1.30498	1.04296	1.11311	0.76757	0.619328	0.935901	1.4242	1.22166	1.04414	1.68491	1.31775	1.21779	1.16101	1.29927	1.13713	1.06524	1.0368	0.900062	1.29663	1.10823	1.13695	1.23203	0.530627	1.3674	1.23661	0.7283	0.772831	0.88147	2.07888
	1.25009	1.3064	0.875027	0.52316	0.919533	1.27678	0.905529	0.608866	1.35721	1.41737	1.16409	1.48727	1.20163	1.74072	1.15044	1.14426	0.892436	1.00042	0.910528	0.963617	1.31896	1.05351	1.10814	0.775406	0.634856	0.933273	1.43744	1.23644	1.10171	1.69884	1.35032	1.22926	1.17735	1.31249	1.1646	1.09615	1.05149	0.915494	1.29089	1.12961	1.12726	1.1932	0.542977	1.36511	1.25772	0.755021	0.787667	0.880804	2.14679
	1.3191	1.37768	0.869714	0.534222	0.92056	1.31973	0.91249	0.613833	1.34234	1.40091	1.16643	1.48066	1.17869	1.75596	1.14094	1.16071	0.891449	1.01957	0.932469	0.981083	1.29471	1.06864	1.12848	0.78577	0.645693	0.931602	1.46274	1.25621	1.13043	1.7355	1.35853	1.25175	1.21173	1.32715	1.19715	1.09561	1.07499	0.931421	1.30562	1.13605	1.11014	1.18895	0.551712	1.363	1.28588	0.761887	0.78789	0.913233	2.13035
	1.31371	1.35772	0.891775	0.528357	0.920504	1.33328	0.928228	0.60872	1.38187	1.50117	1.22478	1.55231	1.22665	1.80557	1.15631	1.19406	0.891684	1.03589	0.959603	0.999088	1.32288	1.09117	1.14252	0.793846	0.661799	0.94133	1.47176	1.24672	1.08968	1.76387	1.3951	1.25313	1.20918	1.34463	1.19734	1.0939	1.11343	0.938672	1.30724	1.14369	1.10004	1.17778	0.566322	1.38403	1.27806	0.764269	0.795886	0.914368	2.1989
	1.32213	1.40413	0.880351	0.537531	0.936164	1.36534	0.925242	0.622137	1.40845	1.48563	1.23535	1.5835	1.24328	1.85679	1.16925	1.21529	0.911275	1.05087	0.961378	1.01756	1.32792	1.09103	1.16089	0.795794	0.643575	0.945345	1.44602	1.22474	1.01181	1.76118	1.38795	1.24995	1.21866	1.37627	1.22497	1.11557	1.09921	0.948097	1.28033	1.1724	1.0763	1.18806	0.571092	1.34585	1.30707	0.78129	0.814115	0.937906	2.20833
	1.29893	1.39477	0.895816	0.546419	0.926972	1.3531	0.914575	0.61598	1.34803	1.42732	1.21414	1.5195	1.19986	1.85462	1.15002	1.18731	0.930167	1.06661	0.978237	1.00703	1.34171	1.08228	1.15867	0.807817	0.656394	0.961466	1.48074	1.21373	1.06708	1.76162	1.41247	1.25081	1.23484	1.36465	1.23523	1.14661	1.13356	0.969017	1.31516	1.16032	1.07869	1.19542	0.590952	1.38761	1.30492	0.801334	0.816123	0.948777	2.20968
	1.30945	1.39094	0.886017	0.534813	0.925473	1.37204	0.91896	0.6282	1.36847	1.46697	1.24226	1.55306	1.23336	1.8701	1.20602	1.20656	0.946354	1.10436	0.980107	1.01479	1.35595	1.09284	1.17915	0.818158	0.636372	0.96217	1.457	1.22459	1.12108	1.77227	1.39984	1.27883	1.2144	1.37481	1.24896	1.13154	1.14978	0.975603	1.31042	1.15832	1.05778	1.21577	0.600489	1.35161	1.3174	0.793135	0.830264	0.950038	2.21109
	1.30217	1.42999	0.908078	0.542524	0.917925	1.36513	0.92851	0.616967	1.38384	1.52145	1.28466	1.58976	1.23964	1.87402	1.17439	1.20166	0.968698	1.11766	1.0196	1.056	1.3463	1.10754	1.17595	0.831774	0.661848	0.983849	1.49484	1.23259	1.06426	1.78477	1.42148	1.29158	1.20586	1.39574	1.26521	1.15299	1.17872	0.997726	1.29576	1.18253	1.0665	1.21798	0.610465	1.35848	1.34098	0.810733	0.81974	0.971703	2.16917
	1.31873	1.4465	0.902213	0.543177	0.922117	1.35295	0.924408	0.618689	1.35921	1.42927	1.26791	1.52078	1.24013	1.85324	1.17839	1.21704	0.99872	1.13385	1.02523	1.04978	1.39075	1.11674	1.20079	0.829774	0.650398	0.984481	1.46009	1.24893	1.09416	1.79189	1.41695	1.29314	1.21688	1.39995	1.26966	1.16457	1.16951	1.01345	1.3305	1.20544	1.07199	1.23993	0.633717	1.38548	1.3492	0.814783	0.833791	0.982957	2.19662
	1.32026	1.46393	0.90554	0.567372	0.936683	1.3782	0.936117	0.613498	1.3676	1.46756	1.31755	1.5577	1.21037	1.85652	1.14939	1.20141	0.989101	1.15396	1.03786	1.07063	1.44475	1.11933	1.20357	0.850412	0.674359	1.01845	1.47942	1.20962	1.05362	1.79207	1.40984	1.31168	1.21785	1.40557	1.28537	1.16764	1.17541	1.01499	1.33676	1.21841	1.08622	1.24867	0.632119	1.39783	1.35874	0.825989	0.836109	0.985246	2.21657
	1.31872	1.45619	0.904075	0.568311	0.91678	1.39277	0.916703	0.614795	1.40638	1.50576	1.32736	1.5854	1.36281	1.92223	1.19453	1.22229	0.976442	1.16814	1.03219	1.03136	1.40117	1.13682	1.21418	0.855879	0.641274	1.01153	1.49521	1.20685	1.10345	1.77457	1.44779	1.29828	1.22051	1.41599	1.31089	1.17445	1.1808	1.02847	1.3339	1.22754	1.09712	1.23231	0.632228	1.37186	1.40656	0.855631	0.838038	0.995511	2.19655
	1.30592	1.4867	0.912849	0.557785	0.922694	1.41756	0.926108	0.607256	1.38807	1.45026	1.33623	1.61107	1.32428	1.91962	1.12179	1.22293	0.98034	1.17508	1.043	1.05706	1.41782	1.14215	1.20714	0.845057	0.651581	0.986299	1.50132	1.21215	1.13241	1.77711	1.44655	1.31919	1.21048	1.43905	1.29948	1.17688	1.17933	1.02017	1.33564	1.21656	1.09938	1.24785	0.646602	1.34454	1.39667	0.839001	0.847279	1.00581	2.19059
	1.32558	1.50288	0.908099	0.553987	0.924614	1.42644	0.936776	0.610863	1.41343	1.46467	1.34888	1.63635	1.25212	1.93186	1.18007	1.25929	1.01243	1.1897	1.05477	1.04902	1.41932	1.13649	1.2074	0.852037	0.671015	1.00169	1.47223	1.19132	1.08121	1.75465	1.43843	1.35052	1.23778	1.45508	1.30671	1.15438	1.18658	1.02077	1.30021	1.23156	1.10386	1.19955	0.640182	1.33325	1.40082	0.847445	0.845606	1.01616	2.19528
	1.33509	1.51263	0.915736	0.565346	0.932876	1.45114	0.931939	0.605501	1.4226	1.45704	1.39457	1.65644	1.31078	1.92387	1.14862	1.26186	1.01716	1.19796	1.04573	1.05496	1.42472	1.13696	1.20458	0.86047	0.647921	1.02895	1.5472	1.21219	1.14753	1.82021	1.46791	1.32182	1.22238	1.4607	1.30111	1.16798	1.20241	1.02036	1.34134	1.23638	1.1039	1.19113	0.654368	1.36557	1.40993	0.845903	0.844227	1.02076	2.2411
	1.33611	1.50424	0.920024	0.561168	0.914206	1.43554	0.950619	0.611144	1.41529	1.43418	1.36729	1.61796	1.24681	1.91595	1.17286	1.23913	1.02957	1.20842	1.07034	1.05821	1.41192	1.14338	1.22018	0.865478	0.656444	1.00031	1.52818	1.23615	1.13481	1.85365	1.49454	1.32105	1.21155	1.47192	1.3004	1.16619	1.19601	1.02037	1.34249	1.25434	1.10669	1.22955	0.66262	1.35056	1.40955	0.861098	0.858007	1.02962	2.19787
	1.35183	1.52255	0.907861	0.560913	0.922842	1.42126	0.934187	0.606598	1.45414	1.49362	1.43995	1.71536	1.26899	1.94273	1.17233	1.25575	1.02025	1.2277	1.07722	1.06834	1.41611	1.14256	1.21604	0.886389	0.655473	1.02321	1.55187	1.22457	1.15151	1.87555	1.4714	1.31579	1.21852	1.47072	1.2973	1.1567	1.2112	1.03518	1.3339	1.26273	1.11376	1.18541	0.667593	1.3257	1.40435	0.857401	0.847417	1.02149	2.20686
	1.34915	1.52885	0.893623	0.55822	0.9148	1.41929	0.938095	0.614156	1.40889	1.46162	1.42331	1.68576	1.35292	1.89535	1.14398	1.25141	1.02572	1.23477	1.06717	1.03361	1.40943	1.13734	1.23002	0.877779	0.670278	1.02893	1.54621	1.19626	1.10148	1.82542	1.46458	1.31204	1.22638	1.47191	1.297	1.15649	1.20031	1.02982	1.31601	1.24625	1.10978	1.20241	0.666893	1.31639	1.39584	0.861753	0.849947	1.04136	2.16796
	1.33556	1.51382	0.890167	0.553805	0.916546	1.43022	0.956356	0.608598	1.45309	1.45118	1.44311	1.66012	1.24533	1.87923	1.13911	1.19908	1.01872	1.2326	1.0586	1.03532	1.38299	1.14576	1.22401	0.881179	0.631078	1.03493	1.53175	1.18861	1.11562	1.89029	1.48163	1.31929	1.23373	1.4749	1.30236	1.13944	1.19432	1.02634	1.30115	1.23202	1.1147	1.16877	0.676389	1.31592	1.36287	0.847382	0.855079	1.02598	2.16498
	1.3014	1.48033	0.871436	0.55206	0.910312	1.42845	0.934188	0.598231	1.46054	1.45782	1.46207	1.68232	1.25423	1.90973	1.14962	1.25099	1.03123	1.24221	1.07195	1.03347	1.42393	1.1444	1.23508	0.880103	0.650009	1.06079	1.53417	1.20385	1.1277	1.91059	1.48453	1.32106	1.22903	1.50055	1.32012	1.13327	1.21091	1.03138	1.34563	1.26728	1.12083	1.2195	0.683331	1.32936	1.36825	0.850334	0.847082	1.03634	2.1364
	1.27191	1.49513	0.878385	0.564299	0.902021	1.42356	0.944518	0.607054	1.45896	1.46335	1.46374	1.67897	1.23898	1.88552	1.15528	1.27104	1.05818	1.2623	1.08065	1.03665	1.4076	1.13908	1.23847	0.8758	0.650878	1.04021	1.55058	1.21633	1.1633	1.9716	1.5216	1.31309	1.21339	1.50315	1.35107	1.16059	1.22086	1.0222	1.32239	1.24361	1.10523	1.17115	0.688554	1.2908	1.37556	0.869827	0.853384	1.04067	2.18903
	1.26941	1.4354	0.862198	0.556392	0.896456	1.43026	0.950086	0.594729	1.4434	1.45525	1.48096	1.68716	1.22506	1.89121	1.14324	1.26146	1.05498	1.25503	1.07359	1.04564	1.39082	1.14457	1.23797	0.886899	0.626905	1.03286	1.60624	1.2388	1.13638	1.98072	1.50127	1.30956	1.22916	1.50764	1.31756	1.14989	1.2461	1.03265	1.28929	1.2437	1.0824	1.13092	0.686457	1.28737	1.37595	0.840195	0.844915	1.05005	2.17072
	1.20688	1.49691	0.870941	0.541882	0.898413	1.4518	0.955239	0.601178	1.46439	1.45435	1.4617	1.67048	1.24933	1.88232	1.11117	1.23841	1.05371	1.25474	1.07681	1.02288	1.38196	1.13641	1.24285	0.883338	0.615371	1.02606	1.58484	1.21165	1.16814	1.95128	1.50938	1.31863	1.22692	1.50377	1.33458	1.12288	1.2125	1.02031	1.30155	1.22382	1.0776	1.13355	0.687572	1.29013	1.41326	0.861022	0.863785	1.05287	2.19059
	1.21315	1.46182	0.846275	0.518351	0.879121	1.43393	0.930759	0.593793	1.39826	1.46457	1.48011	1.64242	1.21689	1.93768	1.10858	1.24875	1.06306	1.25425	1.08027	1.04957	1.35986	1.12974	1.24079	0.885798	0.601882	1.03844	1.59346	1.20108	1.12802	1.98947	1.52245	1.29839	1.24064	1.49335	1.34682	1.12637	1.22507	1.03396	1.29915	1.23283	1.08113	1.14151	0.700322	1.29767	1.4021	0.848663	0.850073	1.04339	2.1707
	1.2706	1.47777	0.869571	0.521518	0.884288	1.43814	0.950256	0.586205	1.42801	1.48717	1.48073	1.6544	1.26782	1.92005	1.11091	1.28754	1.02543	1.25178	1.06354	1.0058	1.3462	1.13988	1.24721	0.888074	0.632237	1.04657	1.62205	1.21591	1.19632	1.99771	1.55315	1.31101	1.23714	1.51493	1.34702	1.10372	1.2177	1.02768	1.31205	1.21842	1.07425	1.12653	0.708645	1.29539	1.38782	0.830775	0.857327	1.05934	2.08655
	1.18997	1.46454	0.852555	0.512503	0.877704	1.42919	0.93187	0.586972	1.4307	1.48443	1.4946	1.66685	1.244	1.92684	1.07861	1.24503	1.03333	1.25215	1.07574	1.00514	1.36761	1.13829	1.23266	0.889455	0.62369	1.01117	1.64351	1.22689	1.16736	2.01138	1.56215	1.30358	1.22917	1.51866	1.33705	1.10955	1.2289	1.03815	1.30569	1.23061	1.09166	1.10202	0.708344	1.28582	1.3714	0.832595	0.859393	1.04907	2.09316
	1.16444	1.46581	0.840934	0.514593	0.880942	1.44589	0.938478	0.594369	1.46708	1.52961	1.52612	1.70758	1.26469	1.92117	1.10164	1.26763	1.02395	1.26478	1.07352	1.0037	1.31569	1.14364	1.23542	0.901325	0.597613	1.04251	1.66955	1.22273	1.19835	2.05453	1.56512	1.31156	1.25198	1.51259	1.36707	1.11372	1.21661	1.02426	1.28932	1.21555	1.07652	1.14702	0.713911	1.29148	1.38609	0.843866	0.873596	1.06545	2.15945
	1.19742	1.4969	0.853944	0.532252	0.887083	1.41544	0.939168	0.587709	1.482	1.57365	1.5574	1.72348	1.25724	1.90513	1.04968	1.2594	1.01288	1.27473	1.07716	1.04418	1.28429	1.14054	1.24752	0.903834	0.597265	1.02637	1.6134	1.1894	1.15036	2.01078	1.56194	1.32528	1.24557	1.50403	1.33681	1.11235	1.22801	1.0214	1.28679	1.20842	1.07636	1.14761	0.719944	1.2827	1.36492	0.839237	0.857705	1.07054	2.131
[truncated: 141 more columns]
