# Supplementary material for: The local mechanostructural properties of protein cargoes regulate nucleocytoplasmic transport
Source: Nat Phys. 2026 Apr 30;22(5):770–83. doi: 10.1038/s41567-026-03242-2 (PMC13183583; doi:10.1038/s41567-026-03242-2)
Supplement: Supplementary file 12 — Source data for Extended Data Figs. 3, 5, 6, 8–10. [file 41567_2026_3242_MOESM12_ESM.xlsx]

## Sheet: EF_3
GS25-Ig27 import forward	NC3	NC5	NC7	NC8	NC9	NC11	NC12	NC13	NC14	NC15	NC16	NC17	NC2	NC3	NC4	NC5	NC9	NC10	NC11	NC12	NC16	NC17	NC18	NC19	NC22	NC23	NC24	NC25	NC1	NC2	NC3	NC4	NC5	NC6	NC7	NC8	NC9	NC11	NC15	NC16	NC17	NC18	NC21	NC22	NC23	NC24	NC25	NC26	NC28
	0	0	0	0	0	0	0	0	0	0	0	0	0	0	0	0	0	0	0	0	0	0	0	0	0	0	0	0	0	0	0	0	0	0	0	0	0	0	0	0	0	0	0	0	0	0	0	0	0
	0.044765	0.0475934	0.0244172	0.0379151	0.0551677	0.0471257	0.0381838	0.0269789	0.028609	0.0418378	0.030105	0.0328184	0.0208108	0.0101523	0.0392877	0.0177377	0.0206097	-0.00706305	0.0250278	0.0431417	0.0492416	0.0416404	0.0571977	0.0478232	0.0146403	0.0652852	0.0516902	0.0656032	0.0469366	0.0681554	0.0594649	0.0159397	0.0235692	0.0452014	0.0762458	0.0584858	0.0663176	0.0414204	0.0204619	0.0422621	0.0501916	0.0313865	0.0280455	0.0501002	0.0395994	0.0523193	0.0537831	0.0453385	0.10745
	0.0969968	0.101502	0.048005	0.0742218	0.116176	0.111102	0.0721608	0.0389853	0.0380838	0.068627	0.043787	0.0524549	0.0451849	0.0345994	0.0716104	0.044534	0.0523925	0.0231046	0.0521131	0.091431	0.0931042	0.0859042	0.114891	0.0927103	0.0232099	0.132812	0.0967773	0.100935	0.0966325	0.135952	0.099283	0.0484073	0.0492016	0.0849274	0.153095	0.115765	0.126412	0.0855807	0.06579	0.0775194	0.0955977	0.106649	0.0728924	0.115998	0.0814512	0.0896876	0.101684	0.083979	0.213294
	0.13399	0.138829	0.066263	0.0980712	0.1644	0.129897	0.114484	0.0542294	0.0347705	0.106384	0.0645279	0.07232	0.0451291	0.0521961	0.0976161	0.068262	0.0840373	0.067607	0.0982514	0.136834	0.131227	0.11481	0.149001	0.128617	0.0395351	0.188669	0.136604	0.132499	0.156319	0.201271	0.144311	0.105193	0.0892355	0.127813	0.217655	0.159141	0.181141	0.137215	0.0880678	0.112083	0.134119	0.144441	0.101922	0.170417	0.108914	0.1333	0.154645	0.114563	0.303735
	0.171056	0.176534	0.0838691	0.131517	0.241173	0.185496	0.138541	0.0897158	0.0613197	0.168153	0.0880488	0.105048	0.0607367	0.0790462	0.114269	0.0789138	0.114926	0.0977316	0.0987109	0.167769	0.158925	0.14364	0.182226	0.159395	0.0586859	0.239282	0.179108	0.169665	0.211956	0.267573	0.170397	0.147683	0.114254	0.181817	0.291095	0.210637	0.241698	0.190305	0.0859255	0.143849	0.169901	0.181373	0.125806	0.207517	0.145607	0.175095	0.212543	0.157428	0.38003
	0.190943	0.195149	0.0961797	0.157131	0.289873	0.234263	0.165592	0.125904	0.0948325	0.220386	0.101206	0.132084	0.0894369	0.102193	0.148908	0.0843763	0.13597	0.113649	0.128411	0.20577	0.197916	0.164224	0.221448	0.200855	0.0777379	0.277474	0.221365	0.206889	0.250516	0.325335	0.210234	0.189143	0.138921	0.229929	0.326668	0.255603	0.317772	0.220568	0.119181	0.178838	0.208855	0.219428	0.161378	0.244316	0.155571	0.208125	0.263625	0.189235	0.457626
	0.21297	0.217634	0.105689	0.168795	0.342269	0.260718	0.203387	0.157944	0.107283	0.220486	0.125903	0.158173	0.137504	0.121049	0.16877	0.0954359	0.168786	0.116449	0.136612	0.245938	0.222805	0.180516	0.269293	0.223611	0.090798	0.340744	0.269724	0.24696	0.289045	0.387273	0.264428	0.225846	0.156387	0.276987	0.395603	0.301582	0.338755	0.253499	0.13164	0.211	0.242195	0.25737	0.190347	0.301895	0.217141	0.236975	0.296046	0.232109	0.527795
	0.236195	0.241588	0.108725	0.175958	0.37402	0.263144	0.21227	0.179571	0.110614	0.249761	0.151115	0.181324	0.176856	0.151831	0.209381	0.114784	0.190374	0.115584	0.167757	0.267666	0.260043	0.209646	0.316849	0.253388	0.0909277	0.367212	0.300214	0.286664	0.322081	0.458452	0.31952	0.260417	0.178379	0.326081	0.453471	0.35423	0.392648	0.270701	0.158242	0.236818	0.276443	0.293516	0.216357	0.344742	0.245034	0.266143	0.33138	0.271183	0.595466
	0.250906	0.256145	0.123721	0.19372	0.412478	0.293472	0.239724	0.193024	0.116537	0.302357	0.170542	0.205021	0.197265	0.170865	0.249947	0.129561	0.212755	0.131157	0.202723	0.303799	0.294854	0.23067	0.338137	0.290771	0.113465	0.405068	0.334952	0.325808	0.363802	0.507049	0.362206	0.287082	0.198824	0.361593	0.491938	0.398338	0.441852	0.301237	0.195195	0.265461	0.31138	0.326732	0.259495	0.40228	0.304211	0.304376	0.3752	0.305751	0.651262
	0.28021	0.285635	0.136393	0.207405	0.425361	0.319626	0.276054	0.213325	0.124845	0.335984	0.19373	0.222664	0.21289	0.190165	0.285705	0.149284	0.240147	0.14666	0.230172	0.335106	0.319528	0.260557	0.365506	0.324567	0.139827	0.437363	0.363088	0.359062	0.401665	0.570367	0.405966	0.317667	0.217727	0.398112	0.538417	0.445502	0.490726	0.341744	0.20256	0.291267	0.344196	0.348837	0.289594	0.413503	0.33285	0.329203	0.413241	0.343707	0.69646
	0.304573	0.308241	0.152102	0.231076	0.447317	0.336917	0.291507	0.240963	0.136036	0.364324	0.212107	0.244643	0.212845	0.19808	0.318541	0.171978	0.253666	0.171212	0.26405	0.377252	0.33907	0.275116	0.392449	0.347113	0.155762	0.477622	0.394705	0.391198	0.434804	0.606805	0.447649	0.344033	0.233603	0.439721	0.592725	0.500138	0.54568	0.382992	0.212249	0.313783	0.364436	0.37104	0.3016	0.444836	0.35272	0.364768	0.444194	0.378197	0.736097
	0.317272	0.320931	0.164444	0.261097	0.467814	0.352677	0.336398	0.255527	0.162632	0.389268	0.220381	0.272215	0.239039	0.202383	0.348909	0.181544	0.283992	0.169594	0.281688	0.412221	0.364868	0.290734	0.403359	0.383973	0.160533	0.510341	0.429908	0.426827	0.46256	0.65477	0.489324	0.37176	0.248357	0.476036	0.638981	0.539938	0.586026	0.423893	0.233345	0.337515	0.39269	0.386203	0.323885	0.474207	0.374892	0.394115	0.459745	0.406743	0.765078
	0.329716	0.33447	0.168613	0.281787	0.489616	0.37731	0.357957	0.280289	0.178004	0.432548	0.236958	0.284271	0.237054	0.216953	0.36612	0.199363	0.298926	0.172467	0.294878	0.450369	0.386952	0.311721	0.421443	0.413945	0.181474	0.540137	0.464839	0.457611	0.492695	0.703876	0.520047	0.403864	0.264132	0.510535	0.67356	0.579268	0.627414	0.45213	0.247646	0.357302	0.425583	0.40848	0.343913	0.504291	0.402671	0.417906	0.485865	0.43061	0.793476
	0.346036	0.350107	0.181748	0.299727	0.501391	0.401453	0.374406	0.297622	0.189859	0.442766	0.263305	0.301358	0.249359	0.239298	0.383603	0.21178	0.320714	0.187321	0.313372	0.481744	0.413215	0.335153	0.439045	0.439442	0.194322	0.556517	0.508217	0.494641	0.513838	0.723681	0.525069	0.420474	0.27744	0.535376	0.702907	0.608349	0.666899	0.480443	0.251675	0.376901	0.451621	0.439675	0.35711	0.522859	0.425358	0.442625	0.508884	0.44395	0.815221
	0.35644	0.360902	0.188962	0.306729	0.512463	0.422933	0.394773	0.302716	0.194244	0.474478	0.274057	0.32897	0.27005	0.259003	0.398535	0.231662	0.34927	0.208686	0.316615	0.507581	0.432981	0.351717	0.467445	0.468278	0.196007	0.597497	0.527734	0.521989	0.538859	0.775712	0.576302	0.448871	0.291329	0.573601	0.750049	0.65454	0.692608	0.51487	0.270754	0.396717	0.473524	0.444916	0.386894	0.525852	0.455834	0.459444	0.535559	0.468621	0.838883
	0.369816	0.375883	0.193508	0.316871	0.541389	0.445942	0.418725	0.312439	0.200493	0.480579	0.294254	0.345922	0.292963	0.271706	0.420647	0.247365	0.366548	0.227149	0.33116	0.526696	0.460496	0.382249	0.493254	0.497539	0.196831	0.625953	0.561503	0.561476	0.564837	0.790431	0.593226	0.462737	0.308959	0.593802	0.779719	0.674794	0.710427	0.532697	0.284471	0.421086	0.500076	0.47304	0.394611	0.565132	0.470137	0.47998	0.571002	0.497665	0.888698
	0.383795	0.388913	0.204922	0.334631	0.561518	0.457982	0.444865	0.332985	0.2225	0.500823	0.309176	0.369231	0.313307	0.283155	0.429441	0.257993	0.38281	0.251077	0.341317	0.548514	0.474549	0.396121	0.49577	0.521059	0.209276	0.642598	0.590021	0.592297	0.588404	0.840071	0.644503	0.488208	0.321759	0.626674	0.819068	0.713166	0.726923	0.557703	0.291311	0.445299	0.518535	0.496767	0.408527	0.573053	0.486232	0.492193	0.602439	0.532888	0.921264
	0.394881	0.399842	0.219498	0.34859	0.571409	0.462652	0.459788	0.348691	0.229804	0.522625	0.325359	0.382487	0.340326	0.295383	0.445495	0.264981	0.401162	0.266799	0.36131	0.56906	0.482259	0.406836	0.502914	0.541174	0.200597	0.642618	0.618214	0.610266	0.61022	0.849713	0.650762	0.508753	0.331926	0.659639	0.837649	0.73536	0.739585	0.576899	0.317399	0.461325	0.535288	0.508012	0.416635	0.597132	0.495365	0.512027	0.631654	0.555894	0.931793
	0.40796	0.411871	0.227838	0.363245	0.588806	0.474554	0.469004	0.361357	0.232977	0.508291	0.334189	0.404806	0.363662	0.299421	0.460889	0.266345	0.425103	0.279736	0.376813	0.582414	0.493109	0.428066	0.512681	0.558168	0.221379	0.685469	0.638731	0.620572	0.639399	0.874827	0.642747	0.526453	0.336759	0.685292	0.872471	0.766279	0.759684	0.594747	0.327448	0.472301	0.552778	0.527985	0.439131	0.615849	0.530548	0.524964	0.658127	0.567664	0.941985
	0.423411	0.427449	0.235229	0.369176	0.607553	0.494066	0.470891	0.372981	0.242263	0.544439	0.340658	0.420157	0.373908	0.307385	0.487218	0.273069	0.442744	0.29369	0.394175	0.592848	0.506049	0.441763	0.52736	0.567822	0.229983	0.705343	0.656045	0.641633	0.654466	0.83742	0.636729	0.536708	0.341164	0.67176	0.860451	0.738919	0.748019	0.592742	0.335652	0.488165	0.575523	0.53858	0.458188	0.642707	0.540216	0.537291	0.686489	0.586016	0.961707
	0.428617	0.431906	0.24565	0.374466	0.621283	0.511581	0.503712	0.378579	0.249206	0.538807	0.342957	0.430591	0.377767	0.325762	0.505861	0.286775	0.448828	0.300154	0.394469	0.612399	0.525557	0.453842	0.559626	0.583187	0.250865	0.72868	0.666048	0.66137	0.665035	0.865937	0.656251	0.552444	0.355196	0.688221	0.885252	0.769527	0.775702	0.617654	0.347769	0.508127	0.593621	0.535243	0.456494	0.647095	0.542156	0.549641	0.713653	0.595122	0.98762
	0.445348	0.450555	0.254314	0.380913	0.632082	0.525606	0.50737	0.380792	0.254756	0.556938	0.351983	0.44388	0.377402	0.336478	0.518789	0.301509	0.460126	0.320142	0.387908	0.617745	0.522266	0.478092	0.568162	0.604523	0.256371	0.735727	0.670604	0.675817	0.697203	0.938149	0.749894	0.580067	0.37287	0.732097	0.958049	0.840053	0.813475	0.657863	0.33907	0.522076	0.607553	0.550907	0.476694	0.647354	0.566627	0.563063	0.726318	0.599498	0.982577
	0.450035	0.454461	0.262188	0.387524	0.651152	0.528995	0.532448	0.393648	0.254102	0.560272	0.356192	0.451238	0.387637	0.34245	0.530123	0.310769	0.466637	0.321034	0.408786	0.639507	0.541111	0.485326	0.564278	0.614425	0.257852	0.752791	0.681519	0.684575	0.694165	0.885188	0.692133	0.580898	0.371744	0.709688	0.921946	0.804979	0.800367	0.652276	0.357468	0.540685	0.611419	0.566122	0.478224	0.658519	0.574363	0.565069	0.748998	0.606108	1.01193
	0.466485	0.470032	0.272261	0.398185	0.661794	0.524841	0.54868	0.40634	0.254823	0.566807	0.366431	0.460151	0.384753	0.344726	0.543469	0.315913	0.477344	0.316097	0.403689	0.650459	0.548508	0.511466	0.574393	0.639256	0.276113	0.762244	0.692192	0.717664	0.712908	0.940488	0.75533	0.613209	0.395321	0.732944	0.952565	0.838833	0.810118	0.683296	0.366322	0.558962	0.62712	0.575503	0.493423	0.663982	0.57271	0.572457	0.768808	0.614202	1.02222
	0.466503	0.468753	0.285931	0.429904	0.673327	0.540194	0.536179	0.412074	0.257977	0.585243	0.369647	0.475262	0.386197	0.360855	0.547729	0.328345	0.484966	0.324693	0.402301	0.672496	0.566345	0.513637	0.579967	0.641459	0.291733	0.767484	0.694652	0.733208	0.751056	0.988386	0.806198	0.639308	0.403798	0.778641	1.00764	0.910342	0.845553	0.73298	0.372351	0.569824	0.643656	0.57437	0.497583	0.648915	0.573383	0.585788	0.797221	0.632942	1.05482
	0.485785	0.488204	0.2918	0.453132	0.67302	0.527264	0.552335	0.425464	0.261305	0.575461	0.37973	0.486806	0.392203	0.364152	0.554367	0.336253	0.489875	0.33633	0.414334	0.682543	0.5843	0.535694	0.582448	0.665657	0.302232	0.78638	0.70165	0.746247	0.758012	1.00434	0.808985	0.646842	0.410979	0.785716	1.0215	0.919296	0.848872	0.750603	0.39617	0.583238	0.647963	0.58382	0.509086	0.670778	0.532062	0.589689	0.825984	0.622402	1.05256
	0.480217	0.48362	0.290513	0.468965	0.689422	0.54286	0.581959	0.422579	0.263914	0.580612	0.383997	0.500172	0.401209	0.367299	0.567328	0.347259	0.502493	0.356722	0.405803	0.689723	0.586028	0.53605	0.577386	0.67273	0.312739	0.773754	0.695326	0.755397	0.767142	1.00869	0.826781	0.669224	0.425076	0.797906	1.02427	0.938499	0.864656	0.776663	0.403553	0.595401	0.667139	0.586222	0.517388	0.665734	0.612289	0.607074	0.827063	0.627491	1.04445
	0.502223	0.505178	0.302018	0.484053	0.700902	0.542812	0.588848	0.433866	0.266669	0.586297	0.396498	0.516537	0.413501	0.386011	0.579452	0.360953	0.505714	0.357842	0.428926	0.712526	0.607345	0.550984	0.570329	0.692017	0.317472	0.803665	0.693163	0.773559	0.775027	1.0119	0.840728	0.676562	0.432679	0.810255	1.01389	0.953486	0.866012	0.790235	0.381287	0.609051	0.677228	0.604561	0.517796	0.670399	0.609333	0.614983	0.847316	0.642578	1.03571
	0.498211	0.498959	0.305527	0.494961	0.715073	0.555751	0.604749	0.44526	0.262331	0.58419	0.39978	0.52602	0.431413	0.38622	0.589512	0.365882	0.521774	0.365825	0.423111	0.709514	0.6256	0.572765	0.591521	0.685872	0.303215	0.813777	0.709767	0.774738	0.790762	1.03018	0.906247	0.69821	0.450368	0.837817	1.02384	0.984356	0.884124	0.817157	0.403378	0.617428	0.680008	0.593744	0.519089	0.69373	0.634731	0.6205	0.868047	0.652859	1.04872
	0.512662	0.513674	0.318766	0.507896	0.727865	0.562251	0.610073	0.447356	0.268985	0.584041	0.404286	0.543076	0.431908	0.412441	0.595876	0.380004	0.523352	0.372443	0.431927	0.712815	0.628532	0.581708	0.589384	0.691647	0.311979	0.815224	0.706727	0.770745	0.799785	1.05042	0.932164	0.708557	0.460707	0.858185	1.03763	1.00735	0.903686	0.82947	0.41289	0.628712	0.687302	0.602455	0.534074	0.664508	0.635581	0.627739	0.890147	0.685491	1.05822
	0.522352	0.521874	0.326845	0.514423	0.728943	0.572136	0.621358	0.455174	0.273524	0.596177	0.401852	0.551399	0.422436	0.429428	0.604108	0.382182	0.529029	0.387805	0.438829	0.740136	0.634233	0.587453	0.599902	0.708864	0.317607	0.84495	0.695661	0.791309	0.815742	1.07591	1.00898	0.732743	0.483096	0.886286	1.06946	1.03961	0.921724	0.85418	0.418134	0.634385	0.696369	0.60573	0.541887	0.677091	0.666664	0.632309	0.904076	0.682728	1.08756
	0.520943	0.520693	0.342964	0.525497	0.740348	0.578654	0.621718	0.462468	0.282782	0.597232	0.412273	0.56184	0.426842	0.441343	0.61963	0.397589	0.537539	0.404141	0.437125	0.747597	0.637011	0.594636	0.610969	0.714308	0.321439	0.866174	0.701173	0.799676	0.821388	1.0712	1.01568	0.737084	0.49093	0.897481	1.03531	1.0357	0.938856	0.866349	0.429121	0.643104	0.706115	0.602364	0.551311	0.689778	0.68806	0.639442	0.924647	0.694194	1.10135
	0.519951	0.519534	0.341707	0.535538	0.742872	0.567968	0.630598	0.469155	0.290745	0.588799	0.422465	0.568179	0.433256	0.452788	0.623583	0.405813	0.547936	0.418152	0.451384	0.752565	0.642937	0.602633	0.600777	0.728502	0.322911	0.880642	0.705273	0.815782	0.829721	1.08067	1.04798	0.742508	0.498598	0.912477	1.04571	1.06047	0.953364	0.881394	0.413925	0.656355	0.71714	0.608361	0.557489	0.700315	0.688546	0.638333	0.927444	0.694434	1.09062
	0.528969	0.528911	0.34884	0.546222	0.746036	0.573972	0.651404	0.474744	0.29335	0.596173	0.419844	0.585443	0.435016	0.468428	0.633705	0.422139	0.550002	0.429687	0.443626	0.731106	0.648798	0.608766	0.613275	0.734328	0.326877	0.874411	0.710741	0.816671	0.82861	1.07349	1.05876	0.750185	0.508221	0.915891	1.04255	1.06585	0.960982	0.883262	0.434571	0.661498	0.714882	0.624653	0.575707	0.69774	0.725117	0.645315	0.945219	0.695128	1.08685
	0.540099	0.539153	0.352272	0.551796	0.746923	0.582935	0.653903	0.483085	0.299205	0.589641	0.421852	0.592421	0.437778	0.472207	0.647799	0.437885	0.549766	0.448713	0.458788	0.723774	0.654764	0.621586	0.615997	0.72781	0.325776	0.881191	0.72328	0.82483	0.843597	1.08535	1.08058	0.756103	0.52695	0.931802	1.05206	1.08608	0.980104	0.89556	0.455089	0.678587	0.728806	0.624326	0.582449	0.705713	0.723453	0.649853	0.972759	0.697038	1.09029
	0.545302	0.543673	0.358971	0.562058	0.764459	0.607203	0.657683	0.484895	0.296102	0.596216	0.432153	0.604572	0.451016	0.485203	0.657242	0.440642	0.545908	0.450403	0.455946	0.731138	0.668827	0.617562	0.618719	0.745871	0.346837	0.894486	0.731179	0.841432	0.852187	1.06318	1.07756	0.760576	0.535803	0.940896	1.0581	1.08787	0.985006	0.898965	0.454958	0.685241	0.737037	0.630754	0.593544	0.698885	0.729766	0.651407	1.00379	0.709401	1.09907
	0.557835	0.555475	0.364186	0.570191	0.775983	0.601835	0.681052	0.498956	0.297379	0.603731	0.439244	0.613237	0.459976	0.499334	0.66688	0.444075	0.550523	0.458377	0.457804	0.733876	0.681947	0.630182	0.639623	0.756258	0.343885	0.885151	0.727454	0.834473	0.862233	1.06639	1.08394	0.765689	0.541859	0.934613	1.06378	1.08543	0.979579	0.906978	0.471528	0.701254	0.746591	0.624283	0.601801	0.708517	0.733036	0.656514	1.03425	0.718576	1.1241
	0.567472	0.565236	0.363443	0.586626	0.776855	0.580676	0.687778	0.500642	0.296878	0.605077	0.438677	0.619249	0.470916	0.520942	0.683035	0.477122	0.551085	0.45728	0.477481	0.72464	0.677902	0.643218	0.653653	0.760154	0.343261	0.885978	0.72973	0.85118	0.855161	1.04385	1.08452	0.762964	0.542723	0.936246	1.05974	1.07937	0.978156	0.904627	0.496798	0.711266	0.757849	0.629288	0.597386	0.684823	0.728737	0.655898	1.05204	0.718871	1.10915
	0.572245	0.569894	0.366566	0.603398	0.778081	0.579769	0.678786	0.50397	0.299628	0.615134	0.448626	0.631347	0.481501	0.515055	0.695982	0.478035	0.554783	0.466347	0.463491	0.732538	0.690852	0.648249	0.666092	0.769192	0.351864	0.894562	0.731418	0.859898	0.849185	1.03298	1.08405	0.763064	0.545173	0.928015	1.03544	1.06667	0.960338	0.900058	0.484844	0.697719	0.749798	0.625782	0.600164	0.672054	0.729018	0.663029	1.07635	0.732485	1.11535
	0.571156	0.569094	0.3732	0.607433	0.79065	0.576857	0.692618	0.505124	0.30038	0.606878	0.453221	0.622511	0.480244	0.530236	0.708948	0.490843	0.549771	0.479841	0.480088	0.738843	0.701986	0.649757	0.66741	0.776932	0.344339	0.890535	0.749731	0.861751	0.850829	1.00976	1.05529	0.764295	0.544474	0.924341	1.03192	1.05435	0.956654	0.896888	0.484551	0.706096	0.745535	0.646183	0.588009	0.671717	0.723983	0.667427	1.1008	0.737599	1.14032
	0.560614	0.560543	0.373203	0.600506	0.792677	0.58176	0.709011	0.50295	0.300981	0.573954	0.459754	0.6317	0.490166	0.538183	0.701987	0.497536	0.572011	0.488083	0.487187	0.746309	0.716049	0.647217	0.66191	0.784856	0.352712	0.875652	0.750027	0.866798	0.850774	0.985367	1.04493	0.765942	0.546596	0.921572	1.03194	1.04285	0.955805	0.89041	0.494121	0.705542	0.74756	0.638296	0.584249	0.663853	0.721819	0.669949	1.12039	0.749468	1.11692
	0.567398	0.567601	0.375308	0.61179	0.792861	0.592961	0.713819	0.509307	0.304758	0.614073	0.457437	0.639796	0.490414	0.549496	0.720247	0.492547	0.554112	0.495255	0.465036	0.752788	0.721057	0.657539	0.667954	0.783448	0.345546	0.884673	0.749357	0.891824	0.858605	0.985546	1.09488	0.780161	0.554181	0.925008	1.05488	1.05093	0.971588	0.895989	0.508387	0.711028	0.7504	0.643612	0.606357	0.634825	0.724069	0.676254	1.13769	0.76016	1.11127
	0.571848	0.573106	0.368452	0.599898	0.786727	0.57776	0.711856	0.516961	0.301528	0.605002	0.463126	0.642765	0.502345	0.569554	0.727765	0.507691	0.550569	0.503907	0.471114	0.763681	0.730794	0.666592	0.662529	0.798248	0.347171	0.89615	0.740518	0.89258	0.872381	0.970838	1.10534	0.789619	0.567041	0.930103	1.04554	1.05914	0.969131	0.903258	0.507325	0.725111	0.761316	0.656914	0.594034	0.609645	0.710599	0.673262	1.15861	0.764423	1.09524
	0.570699	0.573285	0.381073	0.614174	0.795687	0.58854	0.720556	0.520628	0.295907	0.600568	0.469416	0.655891	0.513134	0.573749	0.729012	0.507194	0.555692	0.52273	0.465208	0.754573	0.744436	0.672856	0.657248	0.800067	0.356478	0.928303	0.75452	0.907607	0.87295	0.986929	1.12608	0.795873	0.570081	0.927964	1.03409	1.0582	0.968	0.907789	0.514724	0.72409	0.766519	0.631944	0.605214	0.607164	0.720428	0.677181	1.18878	0.771096	1.08017
	0.567501	0.570624	0.392456	0.605544	0.801627	0.580211	0.720328	0.528752	0.298101	0.595682	0.464908	0.661159	0.522032	0.581705	0.732984	0.51956	0.560523	0.525691	0.480152	0.754549	0.75899	0.675004	0.671713	0.801016	0.35888	0.903572	0.744291	0.900537	0.876214	0.991394	1.11989	0.801021	0.569837	0.931902	1.01947	1.05299	0.96965	0.899723	0.526159	0.73715	0.777832	0.648541	0.611774	0.58679	0.715925	0.68443	1.21797	0.784903	1.10619
	0.561572	0.565762	0.401417	0.605799	0.81048	0.579198	0.729541	0.537123	0.294308	0.585052	0.465714	0.674652	0.514094	0.579772	0.730017	0.528881	0.553708	0.534671	0.478398	0.769628	0.773581	0.669491	0.665646	0.801163	0.364484	0.913908	0.74989	0.908049	0.877241	0.978108	1.12402	0.808411	0.574108	0.928418	0.990139	1.04494	0.966349	0.890296	0.540141	0.731156	0.774432	0.652453	0.619637	0.597993	0.721543	0.682511	1.21742	0.783868	1.10894
[truncated: 99 more columns]

## Sheet: EF_5
Force	extension		N-term	C-term		Protein L import forward	NC1	NC2	NC4	NC6	NC7	NC8	NC9	NC10	NC11	NC13	NC14	NC15	NC16	NC17	NC19	NC22	NC1	NC2	NC3	NC4	NC5	NC7	NC8	NC9	NC10	NC11	NC12	NC13	NC14	NC16	NC17	NC18	NC19	NC20	NC21	NC23	NC24	NC26	NC27	NC28	NC29	NC30	NC31
75.049	15.7925		646	501			0	0	0	0	0	0	0	0	0	0	0	0	0	0	0	0	0	0	0	0	0	0	0	0	0	0	0	0	0	0	0	0	0	0	0	0	0	0	0	0	0	0	0
59.979	13.2852		581	534			0.10376	0.111438	0.0587193	0.115094	0.169488	0.217138	0.139891	0.172628	0.164953	0.131207	0.0836997	0.0800587	0.122536	0.198771	0.170991	0.127804	0.132584	0.131659	0.0783515	0.0589402	0.0945921	0.0739579	0.115325	0.088081	0.139949	0.158602	0.126479	0.139248	0.13634	0.147553	0.0911391	0.0731619	0.0671882	0.122908	0.0701446	0.0783149	0.143626	0.115956	0.208914	0.191649	0.190559	0.0941641	0.192189
53.828	14.679		549	535			0.201291	0.272277	0.115119	0.216424	0.314872	0.414278	0.286072	0.330071	0.32673	0.254409	0.160829	0.152189	0.242088	0.394294	0.351521	0.253469	0.263028	0.257234	0.151606	0.109563	0.183298	0.149425	0.26082	0.187457	0.274729	0.309667	0.243806	0.283131	0.2553	0.29509	0.171834	0.129315	0.111131	0.224722	0.265484	0.16512	0.300321	0.247933	0.408603	0.352371	0.377806	0.172936	0.366697
49.952	14.5849		549	549			0.301338	0.371056	0.17346	0.312044	0.440964	0.601131	0.421331	0.477228	0.49548	0.37284	0.242329	0.209327	0.360925	0.585125	0.547216	0.36853	0.390361	0.373544	0.219247	0.154246	0.283897	0.224621	0.398522	0.281512	0.408559	0.444059	0.370498	0.421174	0.378154	0.43982	0.255569	0.194178	0.157608	0.326458	0.375603	0.242647	0.437514	0.368492	0.595717	0.514857	0.556303	0.239599	0.533955
50.758	16.4782		448	564			0.381902	0.464931	0.230484	0.402685	0.56002	0.788747	0.545326	0.587881	0.653219	0.477857	0.320978	0.265417	0.468514	0.763357	0.705917	0.500116	0.520997	0.488024	0.291063	0.203484	0.359047	0.296404	0.516568	0.367434	0.538752	0.592291	0.500435	0.560277	0.506008	0.556896	0.326193	0.263734	0.214678	0.435567	0.507355	0.315795	0.560631	0.473844	0.755062	0.700439	0.754166	0.295156	0.712971
61.906	14.0765		464	576			0.465046	0.571568	0.281706	0.48281	0.660824	0.951529	0.6751	0.721613	0.809469	0.580852	0.387945	0.325463	0.582269	0.91499	0.847432	0.611873	0.636399	0.58609	0.352125	0.241741	0.437632	0.365788	0.6537	0.439485	0.665042	0.731365	0.629275	0.69816	0.621435	0.675285	0.402715	0.313139	0.265233	0.535995	0.583	0.382985	0.694836	0.57867	0.947689	0.872335	0.931069	0.372769	0.898947
42.734	13.6274		398	594			0.553467	0.666778	0.317155	0.545498	0.747453	1.06698	0.774838	0.86432	0.943716	0.665408	0.454651	0.390226	0.674411	1.06293	1.00073	0.740192	0.733868	0.676366	0.398803	0.29197	0.510306	0.435966	0.723758	0.506313	0.780437	0.830563	0.726777	0.813242	0.706573	0.791842	0.475119	0.364977	0.307362	0.629623	0.723237	0.461649	0.793744	0.678282	1.1214	1.02332	1.1162	0.421162	1.06429
56.401	14.7344		364	625			0.586195	0.738925	0.353374	0.624116	0.841212	1.22359	0.886639	0.958865	1.06126	0.745345	0.517937	0.44619	0.766692	1.19056	1.10662	0.795635	0.839923	0.771008	0.450036	0.331526	0.586088	0.504631	0.826409	0.571605	0.9005	0.968693	0.842478	0.952438	0.808282	0.902921	0.544972	0.410997	0.349307	0.728565	0.757324	0.512531	0.895338	0.772917	1.26613	1.1602	1.27794	0.474688	1.18996
53.204	14.6648		380	666			0.655645	0.822901	0.389795	0.67823	0.915825	1.33091	0.971102	1.05184	1.17308	0.808172	0.584049	0.489931	0.858602	1.32374	1.21251	0.930112	0.921744	0.850862	0.506796	0.369546	0.643469	0.576892	0.973237	0.623578	0.973526	1.08319	0.932789	1.05948	0.901199	0.986644	0.609294	0.454942	0.391034	0.813643	0.841116	0.571237	1.00703	0.845973	1.44853	1.31598	1.44155	0.52983	1.33559
48.922	13.4376						0.731287	0.911919	0.418745	0.738431	0.994566	1.45732	1.07066	1.13964	1.2579	0.878377	0.644211	0.5369	0.975913	1.44522	1.29505	1.03988	1.01758	0.946573	0.558062	0.403332	0.709574	0.639742	1.05894	0.665044	1.05808	1.1891	1.02276	1.16754	0.985567	1.06582	0.67163	0.496009	0.426682	0.889994	0.904502	0.614755	1.07769	0.929872	1.53019	1.44211	1.57923	0.575863	1.47423
33.412	13.2228						0.75377	0.944714	0.456841	0.786962	1.06789	1.52987	1.14234	1.22167	1.35313	0.923139	0.69923	0.571541	1.01583	1.50316	1.38447	1.146	1.08425	1.00562	0.599577	0.442393	0.763689	0.702465	1.18026	0.720427	1.12243	1.30139	1.10914	1.2673	1.0552	1.14313	0.728144	0.52417	0.454188	0.973061	0.954707	0.667249	1.15995	1.0085	1.63405	1.50108	1.69132	0.617827	1.58284
62.056	17.123						0.818955	1.03799	0.476206	0.85186	1.13316	1.67003	1.19319	1.28098	1.41174	0.967829	0.738701	0.608891	1.07921	1.5952	1.45304	1.16924	1.15849	1.07705	0.641126	0.475951	0.812222	0.754232	1.17446	0.761009	1.193	1.33924	1.1244	1.32293	1.12554	1.20505	0.775345	0.555212	0.476115	1.02277	1.05844	0.694604	1.25568	1.06094	1.70621	1.61492	1.83913	0.65798	1.70833
38.967	13.1227						0.821493	1.09023	0.503323	0.879416	1.15971	1.69915	1.26525	1.37891	1.4844	1.02342	0.784234	0.649037	1.13636	1.652	1.48309	1.26473	1.22183	1.14017	0.694614	0.506824	0.865312	0.808648	1.36076	0.816989	1.27519	1.45569	1.22258	1.42941	1.18554	1.27928	0.824356	0.571762	0.501183	1.08011	1.09829	0.737417	1.36422	1.13108	1.81129	1.69308	1.94049	0.690895	1.77005
51.159	16.1148		486.556	571.556			0.87752	1.12715	0.522945	0.888371	1.16549	1.7061	1.30634	1.40316	1.54172	1.03546	0.811318	0.675352	1.21498	1.73664	1.53935	1.25176	1.27234	1.19397	0.731613	0.537139	0.906983	0.85523	1.29891	0.842553	1.34211	1.50076	1.24969	1.48831	1.24051	1.35085	0.879633	0.603275	0.530194	1.12139	1.12175	0.763241	1.42845	1.19125	1.93532	1.85694	2.12894	0.759215	1.92237
57.852	15.5205						0.923737	1.205	0.542285	0.942683	1.23854	1.79972	1.35346	1.43226	1.61047	1.0826	0.848683	0.719861	1.29859	1.81397	1.58947	1.34068	1.33424	1.22456	0.764477	0.575299	0.959556	0.906899	1.38754	0.832723	1.38819	1.58456	1.31175	1.56423	1.30848	1.40568	0.924851	0.621632	0.550956	1.17525	1.11764	0.782506	1.47448	1.2345	2.02192	1.92237	2.20244	0.771119	1.9828
40.789	15.024						0.975164	1.20146	0.560433	0.993017	1.28058	1.87927	1.43936	1.49951	1.6738	1.10499	0.899645	0.747703	1.35169	1.85815	1.65378	1.41714	1.40341	1.28395	0.807316	0.604831	0.995533	0.951474	1.43206	0.82201	1.43494	1.62432	1.33669	1.62423	1.34049	1.4581	0.963472	0.641133	0.569939	1.21288	1.10989	0.812149	1.50193	1.26275	2.10416	1.92406	2.25242	0.787536	2.00264
56.49	15.8698						1.01602	1.26487	0.5771	0.999264	1.28583	1.8919	1.45056	1.47914	1.65694	1.13519	0.923369	0.782201	1.42399	1.89127	1.66379	1.53138	1.41415	1.28257	0.82314	0.629792	1.02925	1.00058	1.43017	0.830226	1.4857	1.69562	1.39097	1.6998	1.37717	1.47993	0.995397	0.665017	0.586592	1.2422	1.18653	0.835405	1.58067	1.33017	2.14171	2.01391	2.35807	0.818496	2.09246
51.689	13.5035						1.02692	1.22866	0.599817	1.04195	1.3247	1.95906	1.4671	1.51638	1.73493	1.16746	0.944163	0.81132	1.45776	1.91248	1.66697	1.49763	1.47994	1.34235	0.847719	0.658331	1.05448	1.03125	1.48705	0.847051	1.50246	1.71258	1.39172	1.71065	1.39839	1.51361	1.03835	0.675402	0.609763	1.28698	1.19682	0.878699	1.60593	1.3515	2.09147	2.01175	2.41038	0.838669	2.14424
49.047	16.8009						1.06615	1.29309	0.62341	1.05239	1.32668	1.94731	1.52193	1.55365	1.76561	1.21983	0.987815	0.84201	1.46553	1.90117	1.65869	1.49555	1.50448	1.34878	0.864583	0.682469	1.08733	1.08013	1.45985	0.869022	1.5601	1.80726	1.4307	1.80297	1.43661	1.5262	1.0661	0.69266	0.619858	1.3181	1.27457	0.895379	1.66513	1.40906	2.2492	2.14076	2.54118	0.884972	2.19553
42.648	16.2021						1.04022	1.26779	0.632875	1.07478	1.3472	1.96578	1.54741	1.55942	1.80772	1.23038	1.00976	0.859744	1.51772	1.92094	1.66038	1.54512	1.56304	1.37896	0.906393	0.705141	1.12509	1.11934	1.54749	0.902987	1.5781	1.82711	1.43284	1.82438	1.45759	1.5339	1.08519	0.699426	0.631463	1.3405	1.24367	0.920966	1.67899	1.45121	2.26344	2.10523	2.52366	0.882675	2.19382
51.45	15.7478						1.07609	1.31521	0.644298	1.09619	1.36926	1.99797	1.56781	1.60728	1.83901	1.25178	1.04673	0.889651	1.58729	1.94837	1.66427	1.56223	1.59306	1.41531	0.936139	0.732822	1.13691	1.14536	1.55166	0.953738	1.59327	1.87695	1.44182	1.88092	1.46562	1.5248	1.097	0.713635	0.632014	1.35223	1.25996	0.950206	1.76055	1.46582	2.27466	2.11059	2.61392	0.911002	2.21228
45.352	12.97						1.11361	1.35579	0.659184	1.10476	1.38357	2.03626	1.58075	1.60422	1.84855	1.24241	1.07147	0.909956	1.63494	1.96288	1.6716	1.55172	1.59086	1.39235	0.950765	0.754798	1.16456	1.1906	1.5802	0.978711	1.60388	1.93934	1.46161	1.92009	1.47741	1.51366	1.10125	0.725236	0.640433	1.34635	1.27765	0.947116	1.70591	1.47729	2.26306	2.13165	2.6422	0.923125	2.22337
12.055	10.8354						1.10536	1.33822	0.662016	1.11581	1.40349	1.98991	1.61461	1.57712	1.86143	1.27632	1.10011	0.917926	1.68443	1.98353	1.67026	1.59598	1.60826	1.38734	0.967798	0.774201	1.16327	1.21747	1.54962	0.993854	1.61343	1.94866	1.49741	1.93927	1.49002	1.55264	1.15417	0.735448	0.649448	1.4007	1.26653	0.961666	1.75169	1.52555	2.40177	2.19974	2.70893	0.927544	2.26556
36.932	14.8482						1.07057	1.34008	0.669752	1.13355	1.41879	2.02516	1.60672	1.593	1.87473	1.24043	1.11476	0.924812	1.78998	2.03452	1.68925	1.57086	1.64624	1.40644	0.990896	0.797749	1.20322	1.24103	1.60157	1.01266	1.62798	1.94783	1.49725	1.96347	1.49877	1.56342	1.18358	0.735578	0.664176	1.4351	1.27884	0.98581	1.77669	1.55377	2.34648	2.16994	2.75532	0.950792	2.28346
50.402	13.848						1.08308	1.32374	0.672128	1.16478	1.44287	2.06911	1.63441	1.59672	1.8899	1.26092	1.13502	0.960476	1.76364	1.98736	1.71087	1.63994	1.77958	1.39259	1.01118	0.817478	1.22554	1.28213	1.47123	1.02246	1.63955	1.96442	1.51863	1.98277	1.50884	1.57847	1.21076	0.742064	0.674198	1.4423	1.36502	0.995198	1.85236	1.61552	2.28119	2.17301	2.78486	0.964499	2.27773
61.123	17.1045						1.09703	1.39955	0.676124	1.18274	1.44692	2.08413	1.66571	1.62412	1.9302	1.31148	1.17811	0.962162	1.79153	2.00904	1.69707	1.68807	1.81804	1.37658	1.03013	0.833768	1.24467	1.31137	1.64096	1.04413	1.63106	2.03619	1.53073	2.02082	1.51131	1.59978	1.22983	0.744861	0.677871	1.45261	1.32954	1.02188	1.87963	1.65693	2.34405	2.21188	2.82112	0.983557	2.31969
20.866	13.0906						1.10118	1.42813	0.682652	1.20621	1.4843	2.08649	1.68632	1.65214	1.93739	1.33568	1.18281	0.991728	1.79386	1.99455	1.6873	1.70379	1.82094	1.38716	1.04469	0.85149	1.25313	1.33767	1.68932	1.04928	1.63772	2.04737	1.54431	2.06267	1.51009	1.59943	1.26457	0.751571	0.688127	1.47223	1.39763	1.04145	1.90274	1.68334	2.26941	2.27065	2.85839	1.00257	2.32988
50.788	13.8574						1.11517	1.41009	0.688716	1.23767	1.49351	2.06883	1.71121	1.66526	1.96471	1.32568	1.19956	1.00861	1.84201	1.99856	1.67371	1.70274	1.82551	1.40719	1.06223	0.857995	1.26225	1.36333	1.635	1.06755	1.66963	2.10067	1.57249	2.1069	1.53009	1.61808	1.3154	0.760149	0.700085	1.51189	1.44592	1.07519	1.93569	1.72413	2.33191	2.24736	2.90897	1.02563	2.35586
49.861	16.826						1.12	1.45718	0.700747	1.22929	1.47997	2.07568	1.70294	1.70432	2.00742	1.32715	1.21545	1.01553	1.88533	2.01436	1.69026	1.82319	1.84604	1.39118	1.06857	0.874431	1.26932	1.38675	1.68357	1.08516	1.65593	2.11808	1.57174	2.11513	1.53243	1.63804	1.34822	0.756675	0.718769	1.54226	1.38174	1.12255	1.99373	1.79936	2.44886	2.27426	2.94216	1.03765	2.36046
61.108	15.2037						1.16065	1.45883	0.702988	1.21256	1.46006	2.04205	1.70249	1.67154	2.00021	1.33239	1.21962	1.01639	1.94932	2.03612	1.7059	1.77162	1.86591	1.39856	1.07909	0.904632	1.28138	1.4018	1.66831	1.10447	1.66254	2.11847	1.58754	2.16659	1.55247	1.64651	1.36996	0.766259	0.725423	1.5472	1.43903	1.13977	1.98724	1.80924	2.41154	2.26909	2.95967	1.02963	2.41358
49.37	15.6902						1.16596	1.48436	0.71029	1.22274	1.4495	2.02439	1.71054	1.59554	1.98808	1.32228	1.24197	1.02262	1.97391	2.02028	1.67829	1.65793	1.86735	1.38881	1.08545	0.907914	1.25884	1.40412	1.57288	1.08029	1.61534	2.09116	1.55382	2.13444	1.56513	1.65186	1.39686	0.763146	0.73716	1.55917	1.41084	1.12639	1.95155	1.79014	2.28856	2.25017	2.93912	1.03759	2.32613
40.998	15.7659						1.13869	1.44059	0.714156	1.24246	1.47042	2.05653	1.71367	1.65736	2.0138	1.33331	1.25202	1.03162	2.00908	2.03006	1.70168	1.73245	1.88691	1.41928	1.09226	0.929889	1.29576	1.42993	1.64718	1.0974	1.63797	2.11717	1.57985	2.1718	1.55277	1.61993	1.3985	0.771966	0.743217	1.54681	1.42928	1.16005	1.97903	1.81855	2.28767	2.25629	2.97805	1.06284	2.38375
51.123	14.2401						1.17454	1.51302	0.72538	1.27632	1.50037	2.05773	1.72624	1.66224	2.05119	1.34277	1.26337	1.02288	1.93347	1.96181	1.68292	1.82129	1.90277	1.39624	1.12829	0.938862	1.27958	1.44567	1.68974	1.11163	1.62797	2.14756	1.59148	2.19551	1.58473	1.60517	1.41133	0.77133	0.744628	1.5647	1.51217	1.19155	2.03961	1.87237	2.44506	2.23224	3.03001	1.05778	2.39364
51.508	15.7493						1.18823	1.47114	0.739644	1.2615	1.49267	2.02881	1.75445	1.6989	2.05366	1.36959	1.28555	1.04067	2.06833	1.99993	1.69214	1.88395	1.93328	1.43299	1.08868	0.955526	1.33059	1.45771	1.71874	1.09549	1.64405	2.13202	1.56938	2.16465	1.61726	1.6271	1.46023	0.772341	0.7502	1.59464	1.48243	1.19657	1.99474	1.88544	2.42645	2.25167	3.05046	1.08925	2.43921
30.871	13.0702						1.17519	1.47127	0.749681	1.25458	1.4774	2.03915	1.74182	1.69126	2.06709	1.36645	1.30796	1.06887	2.01446	1.95467	1.62029	1.82607	1.94075	1.40883	1.06021	0.971781	1.32524	1.47223	1.74154	1.11209	1.65669	2.14611	1.56706	2.14887	1.62043	1.63094	1.49617	0.766787	0.75598	1.62101	1.50527	1.18614	2.00804	1.90331	2.4042	2.19311	3.00426	1.06196	2.38935
49.024	14.1868						1.17757	1.48196	0.757942	1.26997	1.48062	1.99886	1.74281	1.66283	2.06813	1.37956	1.31689	1.0742	1.96078	1.8996	1.62003	1.73434	1.94003	1.40337	1.06788	0.973671	1.33814	1.48202	1.66662	1.1196	1.66186	2.13031	1.55118	2.14687	1.61037	1.61317	1.52826	0.777002	0.773058	1.61457	1.50076	1.20563	2.10562	1.9026	2.49278	2.23207	3.04929	1.08042	2.40913
40.157	14.6317						1.17933	1.57892	0.767794	1.27034	1.48824	2.00109	1.76556	1.70509	2.08822	1.34414	1.31962	1.05505	2.0442	1.94388	1.61101	1.87513	1.91567	1.38563	1.07827	0.988705	1.32485	1.50215	1.67081	1.13052	1.67007	2.13728	1.54438	2.18532	1.62247	1.60503	1.53605	0.776511	0.772029	1.60027	1.55917	1.23386	2.17861	1.97834	2.5176	2.27752	3.09251	1.08158	2.46816
50.084	14.2143						1.18203	1.52823	0.7702	1.26149	1.47891	1.98223	1.75917	1.67322	2.079	1.33775	1.33573	1.05515	2.09267	1.95303	1.58689	1.87367	1.88176	1.37608	1.07913	0.978398	1.32927	1.5146	1.77622	1.12731	1.66025	2.15628	1.51931	2.16495	1.62823	1.62315	1.57179	0.783204	0.790252	1.63879	1.47736	1.23568	2.1294	1.94586	2.40795	2.30011	3.11687	1.11036	2.49916
54.337	15.8204						1.14864	1.51749	0.771789	1.24388	1.45746	1.97294	1.76776	1.70394	2.05621	1.38083	1.36045	1.08365	2.08714	1.95713	1.5856	1.86427	1.9084	1.39589	1.0953	0.981727	1.33488	1.51543	1.77198	1.12902	1.6783	2.13726	1.51175	2.15332	1.6237	1.62596	1.59289	0.790019	0.790549	1.62208	1.54648	1.23448	2.18742	1.93163	2.58535	2.32549	3.14067	1.11836	2.51631
34.242	13.985						1.16137	1.54857	0.778804	1.24736	1.4742	1.93956	1.75726	1.67186	2.04969	1.37292	1.3755	1.08689	2.13166	1.95701	1.57195	1.84723	1.90474	1.4132	1.11394	0.992587	1.32407	1.53273	1.66203	1.13295	1.68231	2.14048	1.51302	2.1492	1.65928	1.64884	1.63332	0.787641	0.796411	1.63418	1.44916	1.20767	2.11405	1.89933	2.41324	2.25891	3.10765	1.12378	2.46893
46.776	16.3546						1.1299	1.54116	0.783554	1.23284	1.47867	1.98078	1.75808	1.68891	2.08345	1.36884	1.36006	1.10097	2.11745	1.93324	1.58823	1.95806	1.90007	1.4106	1.11631	0.98065	1.33463	1.52791	1.68665	1.12605	1.70274	2.16668	1.51429	2.14558	1.6361	1.59528	1.63545	0.788055	0.787431	1.61275	1.41571	1.1635	2.00153	1.81069	2.45915	2.25597	3.12262	1.11626	2.48784
55.834	15.4776						1.12449	1.519	0.782525	1.23319	1.48873	1.95572	1.77449	1.66258	2.06782	1.41236	1.39688	1.09482	2.04507	1.89113	1.5884	1.90523	1.86709	1.40185	1.12529	0.999779	1.3361	1.52673	1.57965	1.13078	1.70422	2.12106	1.49122	2.1361	1.64973	1.60486	1.66793	0.792023	0.793173	1.60262	1.4885	1.19474	2.07112	1.85908	2.43661	2.2886	3.1472	1.11255	2.46026
60.692	15.1962						1.15161	1.52677	0.796364	1.22151	1.47774	1.9582	1.73715	1.64354	2.03101	1.39699	1.40551	1.08518	2.01534	1.85231	1.59543	1.9829	1.8909	1.42596	1.14682	1.01377	1.34379	1.54032	1.65994	1.16953	1.7063	2.1335	1.48495	2.13534	1.66792	1.59017	1.67684	0.781722	0.792395	1.60458	1.39551	1.15383	1.95456	1.81415	2.45869	2.3012	3.12268	1.11524	2.49547
42.719	13.9952						1.16389	1.5098	0.787622	1.22939	1.48993	1.97669	1.73471	1.68489	2.02056	1.36886	1.40815	1.06763	2.04576	1.87738	1.59018	2.053	1.89641	1.43109	1.14827	1.00577	1.34795	1.54314	1.65622	1.20465	1.72139	2.14703	1.47057	2.15727	1.66233	1.55415	1.67867	0.783271	0.796686	1.59531	1.41843	1.16366	1.94075	1.80037	2.41836	2.30558	3.15986	1.13797	2.51015
38.304	16.3699						1.14499	1.56411	0.79487	1.22659	1.48647	1.9732	1.74547	1.67113	2.03679	1.38049	1.42226	1.06541	1.98328	1.84036	1.62618	2.07937	1.88764	1.42994	1.15343	1.02231	1.34747	1.56974	1.65764	1.24507	1.73406	2.21585	1.47984	2.1962	1.67722	1.5376	1.70186	0.780879	0.800579	1.59509	1.4037	1.1725	1.92182	1.82299	2.39364	2.34617	3.14937	1.13394	2.49129
19.85	13.8967						1.0826	1.51084	0.792041	1.24892	1.5135	1.9729	1.73887	1.67613	1.99492	1.40427	1.43554	1.06591	2.0272	1.8639	1.60059	1.99588	1.87957	1.44074	1.16206	1.02477	1.34351	1.55066	1.58598	1.25392	1.71997	2.13853	1.43012	2.14312	1.69119	1.52076	1.7312	0.77843	0.807985	1.58209	1.40728	1.16599	1.91754	1.80086	2.49401	2.37797	3.1736	1.14925	2.56758
44.431	15.5318
59.081	17.0618
55.795	16.2317
64.386	16.0225
37.175	16.3101
66.881	13.7685
52.553	16.9034
50.671	16.8501
41.805	13.5952
54.349	14.6907
36.469	13.3783
36.628	12.6621
53.228	16.1695
21.946	11.9233
53.905	16.9394
62.38	15.9874
52.237	16.1438
59.813	17.0775
63.536	13.721
44.315	16.2671
37.401	14.5088
59.142	15.1673
50.192	13.8429
48.524	15.6654
18.413	13.6158
45.353	16.6757
46.113	12.9913
36.872	13.7589
41.338	13.5784
59.107	16.3041
56.307	14.3547
53.592	16.5549
58.901	13.6464
37.263	15.9524
56.935	13.2329
49.499	13.0783
52.951	16.5383
45.091	13.7032
60.725	15.1968
55.159	13.5769
44.59	13.3178
20.946	13.4304
58.839	14.0243
64.7	13.3565
50.759	15.3547
14.181	10.4479
61.053	13.3024
52.318	13.5176
57.887	13.6284
57.936	14.0079
35.755	14.0657
57.772	13.2478
59.5	17.0708
60.21	16.3264
25.002	12.2586
63.76	13.3431
26.783	15.1786
46.423	16.714
43.087	15.4824
56.694	14.3624
56.13	13.5958
53.513	16.1767
51.323	14.9947
45.224	16.3005
57.569	15.1363
32.32	12.8045
37.922	16.3501
58.623	15.9151
62.81	16.7567
58.977	14.785
51.26	14.2434
58.907	14.0255
36.988	16.2999
51.975	14.6358
51.142	14.2406
24.581	11.878
59.693	15.5572
19.104	14.0759
58.786	15.5394
46.176	13.7355
27.608	15.2608
25.838	13.7073
42.565	13.2535
50.415	14.2226
44.815	15.1752
66.695	13.3836
40.64	16.1167
42.526	16.5652
38.296	13.0956
48.091	13.4163
56.59	13.2266
37.024	14.4906
47.85	16.0174
50.169	13.4682
58.133	14.3902
63.158	15.2393
51.808	13.8814
57.284	14.7522
51.222	15.3669
55.384	13.2041
23.931	12.1508
58.533	14.7766
64.67	15.2641
40.653	15.0184
53.275	13.9143
65.887	16.4295
49.004	16.7995
63.714	17.1546
44.039	13.6704
32.689	14.2506
51.284	14.244
29.42	15.0746
55.7	13.5875
57.75	16.2754
54.823	13.5702
31.597	13.1163
59.205	16.3061
63.027	14.0943
54.174	15.0634
46.177	13.3643
41.78	13.9617
63.827	16.0129
35.337	16.2047
58.864	13.6457
53.193	13.5365
47.513	16.0068
30.665	14.1153
46.006	12.9883
53.712	15.4291
23.17	13.0738
40.049	15.3586
43.254	15.8575
61.309	15.5875
13.566	11.406
27.168	15.2176
34.133	12.9036
56.047	13.2166
57.507	13.2432
45.942	15.2128
52.862	13.5294
50.106	14.2148
57.42	15.5116
47.611	16.0099
49.548	15.3216
48.141	16.772
50.07	14.2139
53.586	15.426
12.899	12.2845
26.777	14.4881
47.722	15.641
65.881	13.7548
24.359	12.8725
43.235	15.488
47.19	15.9964
17.002	13.2956
26.771	13.1077
37.544	14.1527
58.073	15.5251
43.007	13.6366
46.733	15.2381
39.309	12.7713
39.892	14.2551
24.367	12.1958
29.926	14.7645
24.477	14.9196
[truncated: 212 more columns]

## Sheet: EF_6
			N-term	C-term	R16 import forward	NC1	NC2	NC3	NC4	NC5	NC6	NC7	NC8	NC9	NC10	NC11	NC12	NC13	NC15	NC16	NC17	NC20	NC21	NC22	NC25	NC26	NC27	NC28	NC29	NC2	NC3	NC4	NC5	NC6	NC7	NC10	NC11	NC15	NC16	NC17	NC18	NC19	NC20	NC21	NC24	NC25	NC26	NC28	NC29
14.9	19.9		254	240		0	0	0	0	0	0	0	0	0	0	0	0	0	0	0	0	0	0	0	0	0	0	0	0	0	0	0	0	0	0	0	0	0	0	0	0	0	0	0	0	0	0	0	0
15	30.2		325	270		0.0979992	0.0812837	0.131747	0.0814537	0.171801	0.103224	0.0775804	0.0790842	0.0621863	0.110976	0.156206	0.127552	0.197542	0.198147	0.170747	0.226126	0.202909	0.233054	0.219922	0.104211	0.106264	0.141925	0.093128	0.0778864	0.1203	0.120711	0.111075	0.151281	0.175475	0.224426	0.146259	0.107589	0.102324	0.0924227	0.0922081	0.127564	0.0474475	0.170616	0.183515	0.130586	0.103896	0.2494	0.0944031	0.254726
17.8	29.8		328	200		0.200439	0.156983	0.273429	0.163358	0.350749	0.197927	0.160524	0.156367	0.115741	0.225815	0.311875	0.256544	0.390777	0.40543	0.347535	0.437872	0.413	0.486914	0.451324	0.217367	0.217843	0.295993	0.201775	0.161437	0.233577	0.234709	0.211158	0.296028	0.341967	0.455382	0.284682	0.205218	0.20101	0.169194	0.179207	0.271223	0.0902598	0.349612	0.37906	0.263704	0.185705	0.493355	0.17741	0.494195
19.1	30.8		351	214		0.286862	0.240377	0.414755	0.243662	0.515128	0.298333	0.239424	0.228867	0.174291	0.33959	0.469247	0.389178	0.58669	0.598187	0.52067	0.637465	0.597004	0.703189	0.646835	0.318949	0.337742	0.438768	0.313641	0.250634	0.343654	0.343507	0.305665	0.446245	0.505548	0.674597	0.420271	0.301678	0.299641	0.252571	0.257622	0.41023	0.137976	0.519278	0.570204	0.385448	0.280924	0.755035	0.247648	0.724955
19	29.2		324	250		0.380635	0.322459	0.543339	0.326171	0.684336	0.390994	0.315439	0.301198	0.221007	0.451112	0.607676	0.513305	0.770027	0.768116	0.673095	0.848171	0.824994	1.00684	0.911653	0.454635	0.45232	0.60657	0.414085	0.348607	0.457919	0.45591	0.394658	0.584772	0.657493	0.896541	0.546386	0.395898	0.389865	0.336034	0.334511	0.536821	0.1836	0.668649	0.733333	0.488025	0.351559	1.0059	0.309017	0.939002
19	24.9		451	192		0.462738	0.397799	0.690111	0.402992	0.871619	0.481419	0.38779	0.371972	0.277537	0.55118	0.752653	0.623354	0.947519	0.963323	0.82022	1.05234	1.00603	1.2299	1.11112	0.578537	0.55236	0.756223	0.523374	0.443889	0.538469	0.535709	0.477153	0.703629	0.812022	1.11054	0.658631	0.478104	0.466101	0.404909	0.406112	0.652719	0.21567	0.828398	0.912604	0.584092	0.43437	1.23631	0.362982	1.14506
19.9	24.6		335	255		0.552573	0.473218	0.812195	0.472232	1.03072	0.560431	0.463037	0.442062	0.328022	0.663137	0.890577	0.739378	1.11535	1.1385	0.974165	1.28141	0.950623	1.22581	1.19264	0.69232	0.68599	0.708288	0.575043	0.441032	0.618065	0.613791	0.54496	0.815029	0.935255	1.27133	0.7684	0.545668	0.551123	0.485452	0.468899	0.78231	0.243424	0.969334	1.08775	0.68798	0.494577	1.4639	0.413403	1.35543
19.9	26.9		279	242		0.629311	0.543461	0.940205	0.559935	1.17513	0.641599	0.53315	0.496012	0.372286	0.763489	1.03259	0.852045	1.26725	1.29756	1.11546	1.44705	1.31735	1.54881	1.34187	0.750042	0.784284	0.974066	0.713623	0.617057	0.705515	0.702912	0.615859	0.920567	1.05221	1.41396	0.871779	0.605872	0.627978	0.547807	0.531965	0.906685	0.269087	1.08393	1.23171	0.761444	0.551033	1.67343	0.459893	1.50861
20	29.2		388	241		0.710389	0.604474	1.09077	0.637205	1.34909	0.718767	0.600378	0.562632	0.414867	0.863219	1.15496	0.939556	1.46159	1.42798	1.24492	1.64255	1.47284	1.73992	1.44267	0.831973	0.892061	1.05886	0.799324	0.682372	0.792956	0.790132	0.696996	1.03771	1.15565	1.56924	0.965847	0.680004	0.69552	0.610984	0.586546	0.997102	0.308268	1.22242	1.37813	0.849487	0.61319	1.84457	0.507122	1.67446
20	30.9		292	288		0.787401	0.687579	1.22782	0.708456	1.51539	0.78482	0.666546	0.620305	0.449506	0.967562	1.29246	1.05634	1.60257	1.55626	1.37883	1.77364	1.74274	2.01188	1.62203	0.980843	0.997922	1.2346	0.912076	0.783645	0.879169	0.878383	0.757046	1.12793	1.25735	1.69828	1.05355	0.736217	0.764339	0.672722	0.633814	1.08361	0.337486	1.3329	1.48931	0.910647	0.648252	2.00408	0.544826	1.7527
20.9	25					0.860309	0.747545	1.3071	0.782108	1.63189	0.827398	0.723755	0.685278	0.487084	1.04873	1.40384	1.14916	1.75301	1.69121	1.48614	1.93341	1.78591	2.02716	1.68259	1.02019	1.08841	1.31985	0.999253	0.870758	0.944714	0.945009	0.823404	1.19322	1.33312	1.83177	1.14452	0.789832	0.828497	0.737214	0.684829	1.16986	0.358958	1.45502	1.63361	0.974253	0.68899	2.1733	0.584922	1.92654
22	25.5					0.924072	0.80235	1.42828	0.83723	1.73719	0.882611	0.774056	0.740527	0.521327	1.14745	1.5085	1.23876	1.88309	1.75409	1.57126	2.05314	1.87569	2.17989	1.77741	1.07421	1.19223	1.38082	1.07642	0.94644	1.00563	1.00549	0.876995	1.26198	1.41987	1.92304	1.21155	0.836425	0.884817	0.791304	0.736557	1.24881	0.379154	1.54703	1.67474	1.0296	0.722894	2.28883	0.62367	2.00399
22	28.1					0.983987	0.871529	1.52713	0.902075	1.82333	0.945113	0.820999	0.775871	0.545251	1.20952	1.6075	1.32824	1.98108	1.82771	1.67829	2.13897	1.87199	2.06945	1.83068	1.06982	1.23819	1.4	1.11732	1.00742	1.0784	1.07866	0.944909	1.32431	1.47351	2.01938	1.29926	0.886255	0.940669	0.828973	0.768631	1.29338	0.400166	1.65064	1.80513	1.08754	0.761538	2.41274	0.643047	2.12671
21.95	29					1.05426	0.905126	1.61909	0.97116	1.89452	0.995407	0.880958	0.827534	0.569836	1.31109	1.70469	1.40002	2.0807	1.91077	1.73895	2.31283	2.08513	2.42269	1.96003	1.2178	1.3585	1.50941	1.25242	1.08984	1.14768	1.14952	0.997121	1.38322	1.5537	2.12245	1.37237	0.93049	0.993887	0.873845	0.817047	1.36487	0.418149	1.69133	1.81048	1.09634	0.767794	2.47025	0.654809	2.14435
21.98	31					1.11275	0.964396	1.71192	1.01833	1.98539	1.03531	0.926111	0.866886	0.597621	1.37233	1.79555	1.47245	2.17459	2.00157	1.82063	2.39087	2.20727	2.5192	2.07453	1.28629	1.4705	1.58997	1.33498	1.18015	1.20682	1.21033	1.04546	1.46425	1.62343	2.21827	1.43268	0.954207	1.04617	0.907066	0.840983	1.42913	0.43087	1.77046	1.91298	1.15912	0.796753	2.58032	0.676933	2.30459
23.4	31					1.17526	1.03265	1.79468	1.09362	2.10963	1.07396	0.961743	0.901857	0.617649	1.43435	1.88342	1.55314	2.30218	2.09994	1.9085	2.48196	2.36697	2.73233	2.19411	1.3836	1.56665	1.67261	1.4325	1.31411	1.26239	1.26546	1.08982	1.49602	1.65678	2.3121	1.48113	0.990879	1.06894	0.922038	0.862224	1.45363	0.44395	1.82349	1.93211	1.16301	0.794387	2.51865	0.690285	2.22173
22.9	29					1.21878	1.06566	1.89511	1.15168	2.18355	1.11793	1.00183	0.932332	0.639999	1.48762	1.96631	1.60701	2.38631	2.15012	1.99401	2.59832	2.44405	2.82008	2.20892	1.42181	1.68818	1.74754	1.52805	1.40663	1.30261	1.30615	1.13316	1.51591	1.6874	2.34561	1.52724	1.00955	1.118	0.970274	0.893616	1.45055	0.463055	1.87556	1.95364	1.18435	0.814626	2.62527	0.707235	2.34681
24.1	31					1.26572	1.11256	1.9147	1.19956	2.29338	1.15676	1.03386	0.973239	0.660039	1.55562	2.03525	1.67607	2.40907	2.19696	2.04268	2.59915	2.49843	2.9064	2.27993	1.47375	1.74726	1.78155	1.58917	1.4561	1.33733	1.34013	1.16479	1.54337	1.69564	2.37965	1.55791	1.04441	1.14851	0.997001	0.912259	1.51838	0.47099	1.94545	2.02867	1.25187	0.850212	2.65301	0.725465	2.40167
20.1	42					1.30487	1.15505	2.00272	1.24571	2.36176	1.16656	1.06648	1.00438	0.671708	1.61939	2.08424	1.70187	2.47241	2.26764	2.12933	2.73077	2.6144	2.96694	2.3764	1.52191	1.84343	1.84205	1.65742	1.55019	1.37662	1.37876	1.21165	1.60387	1.74298	2.44232	1.5979	1.06619	1.17412	1.0206	0.939185	1.54967	0.485464	1.95991	2.04657	1.25219	0.834819	2.70355	0.738478	2.45063
21	40					1.37694	1.19842	2.07766	1.31516	2.51452	1.19399	1.11159	1.03736	0.692075	1.67427	2.1655	1.77127	2.5277	2.33456	2.17065	2.81198	2.69246	3.07616	2.45555	1.58359	1.91705	1.87249	1.72773	1.61154	1.42466	1.42593	1.25195	1.63668	1.77863	2.49411	1.65391	1.08932	1.21221	1.04325	0.958514	1.56857	0.496896	2.02847	2.1157	1.31355	0.869217	2.74135	0.74241	2.4758
22.1	40					1.43337	1.2558	2.18243	1.36535	2.57587	1.24349	1.14893	1.06455	0.709503	1.74891	2.21543	1.79356	2.56927	2.36993	2.21364	2.84932	2.73751	3.04819	2.41768	1.60133	2.04111	1.9554	1.84979	1.76697	1.47439	1.47627	1.28216	1.66882	1.82206	2.55775	1.69394	1.12587	1.22633	1.06489	0.956933	1.54746	0.513287	2.08549	2.13908	1.3486	0.877939	2.8836	0.753382	2.51637
25.9	40					1.45776	1.27351	2.20871	1.39117	2.5895	1.24398	1.17736	1.09192	0.72139	1.77161	2.2856	1.84489	2.62598	2.44278	2.29951	2.94766	2.86733	3.167	2.45943	1.64989	2.09743	1.97545	1.90345	1.84558	1.49847	1.49779	1.31212	1.67272	1.84209	2.54148	1.72618	1.13941	1.23486	1.08643	0.978159	1.56364	0.528164	2.13125	2.17948	1.38033	0.895134	2.86911	0.762254	2.54182
25.9	30					1.48959	1.29557	2.21167	1.44978	2.69591	1.27145	1.20286	1.10814	0.735139	1.7949	2.29832	1.84889	2.60338	2.49151	2.3252	2.99225	2.87024	3.1648	2.42384	1.67137	2.11843	1.95687	1.91252	1.87008	1.52688	1.52932	1.33411	1.71075	1.86654	2.6058	1.76461	1.15988	1.25017	1.10563	0.989875	1.59435	0.537585	2.17352	2.22969	1.39016	0.897025	2.8895	0.768299	2.55074
26.9	31.8					1.53093	1.32678	2.26912	1.49253	2.72061	1.25581	1.22982	1.13652	0.748653	1.83201	2.35898	1.88894	2.65825	2.53846	2.36188	3.03832	2.85539	3.1232	2.47796	1.69522	2.18558	1.99515	1.98059	1.95396	1.56569	1.56333	1.38519	1.7424	1.89973	2.64156	1.77668	1.17062	1.26613	1.12983	1.00404	1.61083	0.543216	2.20964	2.24582	1.4449	0.921231	2.91446	0.768814	2.52382
28	32					1.55654	1.37764	2.32285	1.55311	2.77025	1.25698	1.26383	1.16193	0.76512	1.87004	2.37453	1.90863	2.66732	2.52884	2.40103	3.04496	2.91507	3.16828	2.49377	1.74987	2.27554	2.02492	2.03847	1.98823	1.59055	1.58678	1.41211	1.75767	1.93508	2.68743	1.79875	1.18646	1.29175	1.14985	1.01829	1.62876	0.553672	2.22838	2.31808	1.47313	0.93434	3.01733	0.776788	2.55729
28.8	0					1.58162	1.38269	2.33606	1.55193	2.78243	1.2421	1.26683	1.17473	0.757607	1.88999	2.42103	1.92999	2.65816	2.58373	2.45799	3.15355	2.942	3.22923	2.43467	1.78823	2.35225	2.03015	2.08734	2.04188	1.60542	1.60464	1.42843	1.78825	1.90849	2.6917	1.80907	1.20326	1.29991	1.14726	1.01801	1.64461	0.563468	2.20542	2.23036	1.43319	0.912896	3.09542	0.782219	2.52616
30	30.8					1.63018	1.41488	2.35765	1.5811	2.8288	1.24062	1.28289	1.19948	0.7738	1.91845	2.43143	1.94666	2.67433	2.56633	2.44568	3.14333	2.89732	3.18278	2.47101	1.81963	2.36317	2.00012	2.09431	2.02588	1.62731	1.62489	1.45267	1.78803	1.88471	2.69977	1.83226	1.21857	1.29491	1.15452	1.02985	1.62825	0.570269	2.22982	2.33532	1.47152	0.926191	3.22686	0.798434	2.59417
30	29.3					1.69003	1.45377	2.3904	1.62728	2.84797	1.25505	1.30084	1.21594	0.777501	1.95171	2.47173	2.00044	2.74087	2.53296	2.47398	3.13624	2.95107	3.20988	2.57423	1.87471	2.38992	2.01106	2.14518	2.06419	1.66794	1.66391	1.48524	1.84842	1.90372	2.79112	1.85024	1.23835	1.29189	1.17665	1.02191	1.62441	0.57525	2.26418	2.349	1.5084	0.95132	3.26577	0.809874	2.61882
31.9	25.9					1.6923	1.46232	2.38308	1.68528	2.87984	1.24389	1.33586	1.23493	0.788717	1.97776	2.49152	2.00575	2.72114	2.59559	2.53238	3.21725	2.93034	3.16286	2.57415	1.888	2.41685	2.00878	2.17628	2.11204	1.68861	1.68774	1.49769	1.84885	1.88823	2.81276	1.85501	1.2576	1.30352	1.19261	1.03083	1.63423	0.584396	2.26268	2.332	1.5026	0.924047	3.30769	0.811887	2.59997
35	27.7					1.71223	1.50171	2.40214	1.69712	2.87968	1.2747	1.33663	1.23901	0.784099	2.01651	2.53787	2.02453	2.77531	2.65369	2.56673	3.26545	2.96268	3.19604	2.56971	1.91811	2.5036	2.03837	2.20429	2.19018	1.71755	1.72015	1.54015	1.90194	1.89192	2.90081	1.87551	1.25904	1.30669	1.19561	1.04362	1.67714	0.592164	2.25561	2.33733	1.50078	0.936831	3.30277	0.806162	2.66247
34.9	36.1					1.7473	1.50459	2.40245	1.71303	2.91006	1.28906	1.34668	1.2625	0.797928	2.00844	2.56164	2.08083	2.76333	2.64183	2.59061	3.2628	3.18908	3.57171	2.67536	2.07764	2.61271	2.09354	2.32609	2.31234	1.72512	1.72476	1.54732	1.89835	1.8762	2.8682	1.90186	1.26461	1.30428	1.19546	1.03475	1.65973	0.595391	2.31926	2.44538	1.54857	0.963518	3.40518	0.79898	2.63563
						1.76476	1.51586	2.43175	1.73814	2.90699	1.30322	1.35191	1.274	0.80322	2.05701	2.58078	2.05022	2.75726	2.62348	2.59911	3.2909	3.13779	3.49587	2.6457	2.03977	2.72983	2.17636	2.39758	2.35208	1.71226	1.71317	1.55358	1.87209	1.83883	2.85326	1.89091	1.27275	1.3185	1.19862	1.04983	1.64441	0.594582	2.29655	2.39167	1.53479	0.956612	3.37212	0.799304	2.57069
						1.81183	1.53897	2.43193	1.77826	2.93766	1.32678	1.36393	1.27592	0.807702	2.07484	2.59687	2.06061	2.74417	2.58811	2.606	3.28107	3.1553	3.55408	2.66191	2.06757	2.65775	2.11761	2.30821	2.247	1.74432	1.74627	1.57497	1.88225	1.84121	2.86882	1.92178	1.27879	1.31746	1.21676	1.06039	1.68059	0.603497	2.32221	2.39498	1.51928	0.950851	3.46884	0.805771	2.66703
						1.82243	1.57675	2.43857	1.81626	2.96577	1.32163	1.38271	1.29442	0.807536	2.08959	2.61168	2.05817	2.68279	2.6126	2.60596	3.29502	2.93208	3.2828	2.44747	1.96866	2.66355	2.07148	2.25436	2.19818	1.76074	1.7624	1.59009	1.87275	1.83752	2.88733	1.90151	1.27184	1.31424	1.21278	1.04826	1.65761	0.602528	2.29417	2.3977	1.51525	0.943956	3.31287	0.802588	2.60289
						1.84876	1.58679	2.41764	1.8275	2.94357	1.32829	1.38518	1.29236	0.803996	2.10461	2.59843	2.07251	2.66669	2.626	2.63188	3.37872	2.97075	3.28893	2.48581	1.99266	2.74177	2.07457	2.3039	2.25732	1.75243	1.75256	1.57693	1.86112	1.81853	2.79776	1.92534	1.28301	1.31499	1.21843	1.03962	1.66405	0.612237	2.28227	2.33866	1.48409	0.922845	3.3337	0.800687	2.65212
						1.90421	1.60554	2.41703	1.84525	3.05019	1.3598	1.40422	1.31206	0.8063	2.11289	2.65326	2.07263	2.68359	2.5561	2.6125	3.21122	2.97727	3.26906	2.49943	1.99643	2.80006	2.1193	2.37027	2.31495	1.77088	1.77143	1.58803	1.88172	1.80226	2.88158	1.94664	1.28574	1.2955	1.21189	1.02981	1.64274	0.611045	2.26982	2.29658	1.47448	0.923283	3.21737	0.801312	2.52608
						1.92241	1.62745	2.45506	1.88572	2.98778	1.35753	1.39928	1.31051	0.815128	2.10794	2.61309	2.07792	2.63921	2.57891	2.65137	3.32213	2.94908	3.22922	2.5438	2.01328	2.74849	2.07943	2.31704	2.24932	1.78807	1.79605	1.62826	1.88676	1.77412	2.89013	1.94091	1.30373	1.31044	1.21692	1.03648	1.67396	0.618331	2.21056	2.19807	1.42725	0.887486	3.14315	0.821545	2.46126
						1.9726	1.64324	2.45378	1.91869	3.041	1.37022	1.41335	1.32313	0.815385	2.09263	2.64023	2.0809	2.58667	2.57435	2.67112	3.25512	2.91149	3.19693	2.49067	2.01333	2.76187	2.05076	2.31382	2.26419	1.80249	1.80794	1.63761	1.9231	1.77752	2.92302	1.96361	1.30775	1.29772	1.21939	1.02739	1.65868	0.624101	2.29986	2.31953	1.4991	0.920848	3.20274	0.823184	2.614
						1.99002	1.66145	2.42581	1.98764	3.10725	1.39285	1.42872	1.33748	0.819398	2.13126	2.66756	2.09231	2.62906	2.5238	2.66231	3.21225	2.96968	3.22971	2.47938	2.02672	2.82438	2.08207	2.37725	2.31178	1.78615	1.79234	1.6399	1.86496	1.73811	2.85556	1.98088	1.3235	1.32718	1.25178	1.05104	1.70143	0.635172	2.28504	2.31514	1.53362	0.923562	3.12096	0.810481	2.51478
						1.9898	1.66843	2.42361	1.94133	3.03299	1.3783	1.44498	1.33248	0.814289	2.12216	2.67525	2.09789	2.64407	2.54951	2.66892	3.22746	2.99861	3.23157	2.46136	2.0282	2.87014	2.0726	2.40051	2.34077	1.79519	1.79855	1.63767	1.87017	1.71471	2.85284	1.97586	1.32545	1.31038	1.23648	1.04352	1.71478	0.640326	2.32568	2.36267	1.55282	0.939848	3.12742	0.812159	2.59182
						2.0121	1.67112	2.4755	1.94774	3.04765	1.39957	1.46008	1.34104	0.821478	2.13448	2.7255	2.11621	2.64786	2.56996	2.71316	3.22203	3.06344	3.39554	2.50825	2.08222	2.83342	2.05336	2.36734	2.2622	1.82272	1.82763	1.649	1.85882	1.69685	2.94124	1.98274	1.33111	1.32217	1.23586	1.04071	1.71266	0.646994	2.28036	2.31046	1.53947	0.930759	3.1519	0.808663	2.60239
						2.02412	1.66794	2.43467	1.94939	3.05405	1.3971	1.46845	1.33355	0.820717	2.17028	2.70234	2.11261	2.64727	2.52784	2.72581	3.13044	3.17107	3.50277	2.5612	2.10371	2.97452	2.10016	2.42809	2.31158	1.82924	1.83613	1.65348	1.86509	1.63724	2.89772	1.98369	1.32961	1.31687	1.24632	1.04253	1.73837	0.654462	2.23277	2.2531	1.51136	0.914409	3.1575	0.808793	2.60386
						2.02775	1.68489	2.4531	1.95647	3.01511	1.39371	1.47326	1.3433	0.82468	2.14704	2.75137	2.13118	2.65597	2.54009	2.71694	3.19787	3.28152	3.7541	2.64267	2.21076	2.91311	2.19816	2.54205	2.51401	1.83654	1.84575	1.64191	1.87694	1.61883	2.87218	1.9917	1.35922	1.31008	1.22197	1.02094	1.72284	0.66017	2.20927	2.19984	1.47075	0.902161	3.14433	0.814284	2.59899
						2.0629	1.67356	2.48216	1.99691	3.07959	1.40142	1.48632	1.35983	0.829904	2.13647	2.727	2.11243	2.61319	2.61097	2.71807	3.22298	3.27687	3.78396	2.6836	2.18193	2.9577	2.12438	2.4226	2.3995	1.83508	1.84257	1.62421	1.83961	1.59497	2.81852	2.023	1.37657	1.32635	1.23514	1.03376	1.74864	0.670119	2.18941	2.19217	1.47555	0.894614	3.23617	0.812565	2.65768
						2.05538	1.66299	2.46333	2.01888	3.05549	1.40032	1.50142	1.35679	0.836058	2.14336	2.7709	2.12534	2.60848	2.56346	2.74345	3.25361	3.3046	3.81159	2.63552	2.17943	2.98333	2.24586	2.64258	2.61615	1.83174	1.83872	1.65185	1.83795	1.58919	2.87883	2.01827	1.37085	1.34393	1.25032	1.03357	1.76085	0.681271	2.13598	2.15644	1.44992	0.880741	3.28356	0.814317	2.65371
						2.09713	1.68411	2.47138	2.04432	3.15036	1.39372	1.49764	1.36027	0.833866	2.13336	2.76241	2.13535	2.57605	2.60861	2.74852	3.225	3.19258	3.61023	2.57951	2.07721	3.1256	2.27506	2.69383	2.67734	1.83407	1.84318	1.66419	1.8696	1.57587	2.8761	2.03088	1.36358	1.33955	1.23906	1.03134	1.79307	0.679585	2.11558	2.11981	1.42437	0.877003	3.13787	0.820016	2.59082
[truncated: 200 more columns]

## Sheet: EF_8
sINT mCherry forward	NC1	NC3	NC4	NC5	NC6	NC7	NC8	NC9	NC10	NC16	NC17	NC18	NC19	NC22	NC23	NC24	NC25	NC26	NC27	NC29	NC30	NC33	NC34	NC35	NC36	NC37	NC38	NC39	NC41	NC43	NC47	NC48	NC49	NC50	NC1	NC2	NC3	NC4	NC5	NC6	NC9	NC10	NC11	NC12	NC13	NC14	NC15	NC18	NC19
	0	0	0	0	0	0	0	0	0	0	0	0	0	0	0	0	0	0	0	0	0	0	0	0	0	0	0	0	0	0	0	0	0	0	0	0	0	0	0	0	0	0	0	0	0	0	0	0	0
	0.123495	0.197696	0.209658	0.232937	0.158731	0.128211	0.177235	0.230667	0.124507	0.289913	0.270579	0.172826	0.202639	0.401494	0.337845	0.220455	0.195516	0.142878	0.209883	0.0719452	0.156013	0.203885	0.165337	0.0825805	0.111045	0.154802	0.109471	0.116341	0.166252	0.127648	0.284558	0.142906	0.134509	0.301926	0.17731	0.240299	0.207463	0.22891	0.212006	0.158169	0.240134	0.226793	0.216152	0.204487	0.207006	0.201912	0.0961326	0.238081	0.189816
	0.246201	0.403928	0.426173	0.477561	0.327726	0.287682	0.364478	0.459939	0.247531	0.579126	0.530229	0.33254	0.408562	0.794646	0.663128	0.433791	0.422952	0.297032	0.406147	0.14135	0.304082	0.404875	0.327344	0.160108	0.230598	0.293398	0.216845	0.222053	0.336904	0.251729	0.535766	0.280271	0.264154	0.57378	0.37233	0.488383	0.402358	0.481548	0.427358	0.322392	0.468434	0.490489	0.441097	0.423829	0.429146	0.427533	0.199258	0.490067	0.394346
	0.362322	0.59381	0.646032	0.692658	0.490482	0.444242	0.559278	0.686061	0.366074	0.862812	0.762607	0.480265	0.584048	1.15392	0.949755	0.636458	0.601084	0.445115	0.595407	0.218523	0.450384	0.5926	0.479431	0.235219	0.339893	0.427173	0.317211	0.335447	0.487657	0.368064	0.787692	0.410059	0.379485	0.825736	0.564041	0.715483	0.585865	0.702006	0.628583	0.479934	0.695884	0.721615	0.682735	0.618673	0.626275	0.631237	0.298483	0.720776	0.584388
	0.462868	0.780751	0.840133	0.921572	0.63533	0.591866	0.740169	0.887761	0.474429	1.0996	0.963811	0.604387	0.751395	1.4653	1.22145	0.832267	0.782176	0.574054	0.767123	0.284365	0.583848	0.766732	0.607304	0.307294	0.44117	0.554814	0.406154	0.436284	0.62122	0.466427	0.989517	0.521031	0.484387	1.01533	0.720782	0.93158	0.747368	0.944757	0.816063	0.629406	0.930833	0.926116	0.890581	0.790931	0.80009	0.813781	0.387479	0.928271	0.74383
	0.583497	0.963611	1.0777	1.1564	0.807986	0.761313	0.952023	1.09807	0.580864	1.33453	1.15059	0.728944	0.900593	1.69407	1.43871	0.993583	0.928376	0.715195	0.947764	0.349947	0.721113	0.927662	0.71602	0.378332	0.535473	0.666191	0.499396	0.53229	0.733964	0.546066	1.17846	0.62865	0.577989	1.19564	0.893498	1.12952	0.889109	1.16303	0.99409	0.767515	1.11665	1.16009	1.11914	0.989834	0.999971	1.0176	0.474051	1.14776	0.931814
	0.669021	1.11693	1.22293	1.32547	0.924115	0.890522	1.09159	1.29193	0.682997	1.54874	1.32998	0.843297	1.05147	1.94948	1.68729	1.1652	1.086	0.83247	1.10419	0.407019	0.840455	1.08131	0.823128	0.437847	0.627793	0.774407	0.588948	0.619041	0.840906	0.620024	1.34333	0.719392	0.662522	1.34669	1.04227	1.29623	1.00857	1.33746	1.17133	0.897549	1.31894	1.33468	1.28941	1.12343	1.13459	1.17056	0.549339	1.31089	1.06521
	0.773893	1.26651	1.39198	1.52594	1.05993	1.045	1.27223	1.46279	0.764263	1.73674	1.4899	0.94469	1.18742	2.15539	1.85836	1.30556	1.25158	0.9265	1.21538	0.461643	0.95791	1.21085	0.91782	0.496774	0.708012	0.87333	0.664167	0.691014	0.944553	0.685994	1.50007	0.804733	0.74096	1.52188	1.17615	1.4771	1.15283	1.5139	1.32939	1.02363	1.47355	1.50158	1.41669	1.25721	1.26928	1.32867	0.620291	1.44221	1.19071
	0.841152	1.40146	1.52413	1.67071	1.16987	1.16011	1.40675	1.60845	0.837305	1.87679	1.63028	1.04616	1.34088	2.37901	2.03487	1.44178	1.35654	1.03687	1.36516	0.525312	1.08286	1.3228	0.989773	0.554411	0.776115	0.958616	0.739967	0.758314	1.02567	0.755537	1.60244	0.893136	0.808718	1.58804	1.29361	1.61629	1.24474	1.68294	1.46383	1.13282	1.60213	1.60798	1.54866	1.36806	1.38074	1.43575	0.684391	1.50252	1.254
	0.908963	1.51649	1.66353	1.78232	1.27696	1.27572	1.54418	1.73893	0.905779	1.99435	1.75897	1.12378	1.43709	2.53502	2.19601	1.58577	1.52494	1.12177	1.47005	0.573102	1.16236	1.42863	1.03773	0.600553	0.838497	1.0233	0.804633	0.819103	1.10365	0.797256	1.7099	0.954307	0.86671	1.68378	1.38982	1.76485	1.37642	1.85132	1.60891	1.2451	1.76857	1.75085	1.64003	1.48881	1.50218	1.57557	0.75194	1.61679	1.3738
	0.977257	1.62682	1.77127	1.91616	1.3727	1.38915	1.67532	1.86837	0.978291	2.16406	1.90243	1.21109	1.55655	2.69437	2.32656	1.69871	1.65714	1.21206	1.57149	0.626041	1.2696	1.52413	1.10189	0.654544	0.90658	1.10639	0.876501	0.888145	1.20264	0.85774	1.8132	1.02962	0.929237	1.80155	1.47817	1.86166	1.43872	1.9307	1.70865	1.32336	1.83106	1.76259	1.72259	1.51149	1.52562	1.61048	0.788044	1.66014	1.3622
	1.00246	1.68669	1.79836	1.94056	1.40147	1.45677	1.7294	1.99768	1.04862	2.28665	1.99846	1.26387	1.63826	2.84174	2.43027	1.79112	1.77039	1.27263	1.66271	0.674084	1.34002	1.61733	1.12517	0.695393	0.949905	1.14681	0.940468	0.940607	1.24614	0.888007	1.88278	1.08589	0.972825	1.87648	1.55017	1.96028	1.50847	2.08526	1.80877	1.41956	1.98345	1.83169	1.83938	1.56918	1.58263	1.67368	0.834818	1.71045	1.40577
	1.06646	1.77828	1.9031	2.06348	1.50591	1.56776	1.88819	2.10708	1.09042	2.35717	2.06634	1.3095	1.71833	2.95004	2.51465	1.86198	1.79356	1.31341	1.68735	0.702887	1.42934	1.68589	1.15543	0.732238	0.994715	1.19921	0.994117	0.986902	1.32773	0.932572	1.99092	1.14704	1.02181	1.93179	1.59828	2.05204	1.5811	2.13412	1.90072	1.49895	2.03989	1.90486	1.94407	1.64099	1.6546	1.75891	0.889494	1.7536	1.46224
	1.16877	1.9091	2.05381	2.20951	1.65376	1.7092	2.10695	2.2069	1.13656	2.43163	2.11329	1.34459	1.75106	3.03338	2.56355	1.93102	1.84565	1.38898	1.80003	0.729595	1.51958	1.76078	1.18288	0.77896	1.03901	1.22805	1.05732	1.04698	1.37901	0.969661	2.06016	1.19398	1.07291	2.00804	1.68622	2.15119	1.63433	2.22399	1.98503	1.56542	2.07048	1.97217	1.98831	1.69858	1.71059	1.85683	0.940758	1.8337	1.52206
	1.20834	1.96838	2.11851	2.27179	1.71942	1.79739	2.19746	2.26747	1.18516	2.5553	2.12404	1.35379	1.78563	3.03035	2.60557	1.95254	1.83272	1.45474	1.86564	0.774924	1.58404	1.78666	1.22375	0.807362	1.06268	1.25798	1.10103	1.09015	1.47852	1.01279	2.16236	1.27703	1.15541	2.09373	1.69662	2.1609	1.6499	2.27639	2.01432	1.61276	2.13497	2.03688	2.0578	1.77205	1.78514	1.94254	1.00194	1.88838	1.56297
	1.21847	2.03262	2.15304	2.3246	1.77033	1.87752	2.27404	2.36516	1.21519	2.60325	2.14769	1.37554	1.8261	3.0416	2.60674	2.02317	1.79634	1.49256	1.8921	0.799462	1.65059	1.83597	1.23059	0.848474	1.09677	1.29319	1.14768	1.13889	1.50175	1.03074	2.17852	1.3106	1.1855	2.07708	1.73048	2.24259	1.70016	2.36506	2.07162	1.66758	2.18685	2.05202	2.1747	1.81231	1.82453	1.99936	1.03557	1.91164	1.60955
	1.27751	2.09348	2.21956	2.41194	1.84268	1.96542	2.35926	2.4597	1.25545	2.75804	2.21153	1.42161	1.8865	3.15061	2.66611	2.03313	1.87586	1.54333	1.98393	0.84582	1.70026	1.87001	1.28666	0.879378	1.12765	1.30968	1.20519	1.18497	1.58083	1.05667	2.2123	1.35135	1.24035	2.13303	1.75296	2.27724	1.73254	2.35307	2.11327	1.71311	2.27245	2.09722	2.25585	1.85763	1.8685	2.06683	1.07813	1.96288	1.66077
	1.31849	2.15677	2.31759	2.43754	1.9043	2.03572	2.47332	2.46133	1.28019	2.72684	2.28575	1.46762	1.99372	3.30898	2.78063	2.148	2.00849	1.56578	1.98128	0.849225	1.74882	1.87541	1.28345	0.905238	1.14308	1.33618	1.22276	1.21361	1.6053	1.07195	2.22882	1.38092	1.28113	2.15226	1.7956	2.33215	1.77442	2.40598	2.20476	1.76209	2.26004	2.10627	2.27347	1.89483	1.90731	2.11474	1.10992	1.94474	1.65832
	1.33128	2.21559	2.37044	2.46779	1.93856	2.0932	2.55733	2.5095	1.29413	2.70689	2.25526	1.4657	1.96485	3.22006	2.66963	2.14209	1.95092	1.61465	2.00228	0.873545	1.78733	1.87662	1.30976	0.933727	1.16417	1.36321	1.26478	1.25261	1.64161	1.07832	2.23518	1.40282	1.30394	2.19546	1.81665	2.34424	1.76528	2.38389	2.20812	1.7876	2.21814	2.12603	2.25671	1.91186	1.92348	2.16359	1.14705	1.95072	1.68309
	1.37074	2.25336	2.39947	2.51103	1.97402	2.16672	2.62835	2.53972	1.30598	2.68762	2.26057	1.46946	1.97426	3.19428	2.64474	2.13847	1.91568	1.61816	1.98294	0.880276	1.83303	1.90328	1.35061	0.956569	1.16493	1.3705	1.29639	1.27261	1.72836	1.10324	2.28132	1.44308	1.32694	2.23389	1.83183	2.4064	1.76979	2.44197	2.2456	1.83572	2.32983	2.1386	2.3199	1.93787	1.94826	2.21198	1.18068	1.98678	1.66975
	1.36984	2.27351	2.368	2.4906	1.97387	2.17508	2.58591	2.62022	1.33475	2.78666	2.21311	1.47257	1.95939	3.18226	2.61308	2.11881	1.88173	1.64159	1.98881	0.893652	1.82326	1.8762	1.36535	0.968305	1.19579	1.37838	1.31331	1.30277	1.69874	1.10079	2.3078	1.43537	1.31835	2.14561	1.8273	2.39226	1.74647	2.42784	2.25117	1.84196	2.25528	2.08612	2.28746	1.89704	1.90905	2.17435	1.19707	1.88828	1.63851
	1.40324	2.30844	2.37313	2.54434	2.00006	2.23764	2.6581	2.66689	1.35198	2.85341	2.29181	1.52508	2.03045	3.288	2.73929	2.21916	1.99285	1.63988	2.00323	0.905095	1.82678	1.90325	1.38384	0.994032	1.21528	1.40806	1.3344	1.30941	1.71694	1.10235	2.29576	1.45017	1.34378	2.1996	1.86259	2.44888	1.787	2.44314	2.30897	1.88949	2.35309	2.15162	2.37407	1.94617	1.95889	2.24727	1.23892	1.98192	1.69723
	1.47855	2.39518	2.49047	2.62991	2.12278	2.35386	2.80952	2.68218	1.36615	2.86205	2.30046	1.53563	2.06173	3.29543	2.7821	2.24678	1.93321	1.71276	2.08322	0.918793	1.87483	1.93257	1.36708	1.02282	1.23224	1.43602	1.3611	1.34169	1.74049	1.10768	2.36007	1.46246	1.36876	2.27537	1.89306	2.49038	1.79469	2.43723	2.33288	1.91146	2.36998	2.10487	2.33903	1.91986	1.93424	2.21969	1.2601	1.94386	1.64752
	1.47716	2.38278	2.39887	2.5875	2.09329	2.32601	2.79366	2.72042	1.38461	2.83017	2.29793	1.52541	2.07052	3.35613	2.81317	2.25681	1.97622	1.74	2.1001	0.954615	1.85667	1.93551	1.38933	1.04022	1.23354	1.4351	1.3851	1.34804	1.73147	1.10345	2.36035	1.46923	1.38152	2.18234	1.89219	2.43788	1.78271	2.41352	2.3246	1.92383	2.36249	2.12886	2.30057	1.9115	1.92627	2.22046	1.28066	1.92535	1.63549
	1.50568	2.40616	2.41348	2.62991	2.09782	2.39937	2.82728	2.67281	1.3796	2.8508	2.2925	1.54576	2.08222	3.37153	2.79121	2.26394	1.97163	1.77047	2.09945	0.976418	1.89559	1.94792	1.40167	1.07105	1.2634	1.46925	1.42523	1.37637	1.74094	1.11025	2.36524	1.48404	1.40069	2.21617	1.89433	2.38682	1.71867	2.33192	2.30959	1.92312	2.3027	2.10725	2.36368	1.92393	1.9393	2.24004	1.30223	1.92773	1.65445
	1.54672	2.43722	2.48284	2.62605	2.16409	2.45698	2.96673	2.72305	1.39367	2.89738	2.30681	1.57112	2.10247	3.42492	2.80706	2.29304	2.01357	1.78091	2.08953	0.994572	1.92712	1.93606	1.41164	1.07971	1.26268	1.44227	1.42973	1.37476	1.75769	1.11544	2.38844	1.49557	1.41129	2.19244	1.93289	2.38415	1.74148	2.32644	2.32249	1.95668	2.33736	2.14045	2.34595	1.95042	1.96628	2.28289	1.32017	1.96153	1.68171
	1.55451	2.43992	2.49056	2.69086	2.15993	2.4904	2.94119	2.75559	1.40446	2.9531	2.28663	1.56179	2.06634	3.34913	2.73365	2.23476	1.97206	1.77551	2.0947	1.00342	1.91961	1.93791	1.38841	1.08334	1.26573	1.43267	1.44034	1.39056	1.81401	1.13369	2.40924	1.52081	1.41423	2.26181	1.97122	2.41133	1.79682	2.39883	2.38515	1.98354	2.37438	2.05013	2.29876	1.89328	1.90848	2.22407	1.30695	1.90994	1.63239
	1.55723	2.45921	2.44673	2.67407	2.17724	2.50003	2.97199	2.74398	1.40866	2.84736	2.30566	1.60563	2.04435	3.42587	2.8063	2.25393	2.02177	1.77243	2.08538	1.00286	1.92503	1.93388	1.43875	1.10385	1.28085	1.43545	1.45444	1.42464	1.82127	1.14233	2.39207	1.54749	1.42334	2.23843	1.9423	2.44132	1.79519	2.39208	2.39053	2.00407	2.36416	2.0923	2.27068	1.93178	1.94517	2.3158	1.341	1.91947	1.65564
	1.56561	2.47522	2.41352	2.68374	2.17653	2.52666	3.00386	2.77732	1.42927	2.94016	2.30972	1.61052	2.02731	3.40566	2.81549	2.27581	2.03118	1.76143	2.0721	1.0055	1.94222	1.93076	1.40721	1.11336	1.26812	1.44087	1.44797	1.41683	1.82857	1.1398	2.42116	1.55621	1.42683	2.26529	1.94597	2.46656	1.80402	2.39395	2.40902	2.01752	2.33879	2.09503	2.28943	1.94506	1.95882	2.30526	1.36467	1.9122	1.66224
	1.55687	2.46402	2.40709	2.69735	2.17364	2.54539	3.00437	2.78595	1.41084	2.84015	2.31629	1.63241	2.03818	3.43414	2.83946	2.27193	2.03344	1.74197	2.06296	1.02167	1.95613	1.95499	1.45675	1.13794	1.2832	1.44599	1.47942	1.44508	1.77539	1.13173	2.39105	1.52991	1.40745	2.22004	1.95306	2.4966	1.84999	2.44441	2.45898	2.05563	2.41703	2.0748	2.32159	1.94924	1.96417	2.31071	1.38558	1.93615	1.66512
	1.64172	2.5391	2.56955	2.77962	2.26541	2.60987	3.18939	2.82302	1.43314	2.91367	2.26619	1.63862	2.02183	3.31408	2.7584	2.24621	2.04678	1.79056	2.08767	1.04406	1.91979	1.92925	1.45811	1.13786	1.25651	1.44807	1.46041	1.44955	1.76049	1.12181	2.35755	1.51006	1.40297	2.16959	1.96297	2.4652	1.81156	2.4022	2.4136	2.02695	2.41309	2.09396	2.30335	1.97198	1.98455	2.35106	1.40907	1.91552	1.66444
	1.62297	2.49321	2.51006	2.71284	2.21047	2.57067	3.13157	2.77995	1.41091	2.87582	2.3078	1.66513	2.04806	3.428	2.80934	2.25513	2.05822	1.8432	2.11311	1.06118	1.92679	1.90085	1.46238	1.14734	1.24955	1.43766	1.48978	1.45962	1.81096	1.12685	2.40799	1.54102	1.43234	2.16975	1.96431	2.43147	1.80846	2.38091	2.39311	2.02414	2.4212	2.09855	2.35826	1.95229	1.96657	2.34352	1.42957	1.89407	1.68096
	1.64185	2.53988	2.54901	2.71046	2.24782	2.61124	3.20704	2.7404	1.4002	2.86315	2.24979	1.64532	2.03222	3.24832	2.76092	2.22988	1.98418	1.7998	2.05748	1.04598	1.95305	1.89587	1.45391	1.15786	1.24438	1.42515	1.47226	1.46662	1.79603	1.11117	2.43495	1.53693	1.41899	2.17059	1.96173	2.38269	1.80035	2.37398	2.39745	2.03321	2.37422	2.08514	2.35973	1.96295	1.97656	2.34122	1.44044	1.92708	1.65974
	1.66129	2.55452	2.52122	2.69412	2.23667	2.6301	3.21239	2.71261	1.39144	2.73981	2.19124	1.61569	2.027	3.18158	2.76062	2.18899	1.95389	1.82349	2.03092	1.04968	1.95572	1.89305	1.45707	1.16746	1.24718	1.41491	1.4758	1.46022	1.77158	1.09989	2.40229	1.52801	1.40937	2.16642	1.97871	2.376	1.81656	2.34971	2.40529	2.03096	2.36257	2.09767	2.25676	1.96132	1.9742	2.35131	1.46337	1.89992	1.65418
	1.6063	2.54055	2.4076	2.64084	2.18635	2.58261	3.17171	2.70937	1.37698	2.75852	2.22648	1.63704	2.08529	3.23007	2.82089	2.22716	1.96048	1.82568	2.04658	1.05283	1.93747	1.86018	1.43835	1.16361	1.23748	1.39758	1.46275	1.46963	1.74035	1.09454	2.36679	1.51711	1.39907	2.19384	1.98906	2.37838	1.79383	2.33433	2.42259	2.04756	2.34132	2.07776	2.28119	1.94299	1.95461	2.32538	1.47388	1.89838	1.6437
	1.68339	2.59868	2.46881	2.67672	2.27023	2.62282	3.25441	2.66897	1.36724	2.68717	2.24761	1.65101	2.08631	3.26217	2.86731	2.21418	1.95664	1.85379	2.0979	1.0703	1.9296	1.86588	1.47299	1.18849	1.23748	1.39422	1.48667	1.47848	1.73938	1.08105	2.38444	1.51858	1.39548	2.17975	1.98211	2.43683	1.83424	2.41301	2.47253	2.08097	2.40524	2.06332	2.22867	1.95602	1.97053	2.30139	1.47426	1.85492	1.60579
	1.69494	2.56838	2.39527	2.63856	2.25718	2.63474	3.22809	2.66445	1.3595	2.71998	2.22594	1.64077	2.07067	3.24229	2.85752	2.22346	1.92551	1.79771	2.01708	1.06722	1.9233	1.84761	1.4294	1.17563	1.20687	1.38745	1.45759	1.46587	1.7487	1.09175	2.35958	1.51069	1.38413	2.229	1.97957	2.45512	1.8307	2.37686	2.49091	2.08877	2.38595	2.06272	2.26302	1.96927	1.98239	2.35957	1.50624	1.8639	1.63844
	1.71239	2.5674	2.3785	2.6595	2.26788	2.67171	3.23094	2.65021	1.35796	2.68237	2.20298	1.6203	2.04747	3.2451	2.85181	2.21369	1.86479	1.82006	2.01713	1.076	1.94612	1.82316	1.44453	1.18139	1.19148	1.37929	1.47552	1.48604	1.73454	1.08922	2.32226	1.51711	1.38477	2.27228	1.98047	2.48741	1.83705	2.34372	2.5036	2.07209	2.37797	2.00506	2.20556	1.95091	1.96503	2.324	1.50899	1.80841	1.59984
	1.71362	2.5597	2.31572	2.63391	2.26299	2.69238	3.21269	2.61148	1.35671	2.65011	2.1181	1.55584	2.00218	2.99497	2.70694	2.15622	1.85653	1.78134	1.99548	1.07314	1.93912	1.854	1.41776	1.18364	1.20089	1.35421	1.47956	1.5067	1.75932	1.11286	2.32787	1.5416	1.41815	2.24436	1.99179	2.47436	1.84093	2.36595	2.50697	2.07577	2.40975	2.00863	2.22367	1.94383	1.95914	2.3164	1.50536	1.80889	1.5881
	1.7607	2.60895	2.33968	2.66279	2.32433	2.73103	3.30002	2.5965	1.36802	2.65855	2.18435	1.60299	2.06797	3.14055	2.74582	2.18041	1.87238	1.84392	2.00909	1.09069	1.94	1.81682	1.43105	1.20163	1.2007	1.36005	1.47619	1.51514	1.80392	1.12536	2.36374	1.56205	1.4332	2.27101	1.98161	2.44587	1.8168	2.33901	2.48389	2.07604	2.38816	2.0045	2.17707	1.93155	1.94582	2.32101	1.51778	1.78305	1.59147
	1.7374	2.5777	2.26889	2.60991	2.27834	2.71763	3.23579	2.60843	1.37911	2.75209	2.09336	1.55338	2.0042	2.95005	2.63326	2.11382	1.81533	1.80526	1.95177	1.06587	1.95104	1.83512	1.46897	1.19594	1.19764	1.34691	1.48067	1.5368	1.79973	1.12443	2.37398	1.54067	1.43844	2.29973	1.99859	2.51198	1.90977	2.42896	2.54279	2.09787	2.53454	2.01049	2.20162	1.92977	1.94631	2.29776	1.51334	1.76888	1.58548
	1.78591	2.59416	2.33297	2.65894	2.2953	2.74908	3.28911	2.60002	1.37807	2.68924	2.1255	1.58117	2.09591	3.06256	2.71831	2.18396	1.83993	1.80534	1.9407	1.08014	1.93237	1.82106	1.51176	1.20324	1.18874	1.34995	1.47114	1.54024	1.815	1.12482	2.40368	1.5502	1.42502	2.33386	1.99184	2.47818	1.8646	2.3628	2.51266	2.102	2.40683	2.02539	2.18709	1.94425	1.96022	2.31133	1.53016	1.75699	1.60213
	1.79804	2.57581	2.34929	2.65628	2.27976	2.76919	3.27484	2.60203	1.37622	2.71722	2.09857	1.56902	2.1073	3.05695	2.69677	2.12027	1.80173	1.77269	1.92027	1.07282	1.91363	1.83212	1.53945	1.20349	1.18841	1.34528	1.47369	1.52162	1.80501	1.12196	2.39017	1.5335	1.40938	2.26415	2.00992	2.47735	1.88174	2.4146	2.51632	2.10194	2.4747	2.01254	2.22965	1.95491	1.97173	2.32551	1.52807	1.77012	1.59352
	1.74672	2.50698	2.32332	2.61721	2.21904	2.74527	3.15997	2.62232	1.37888	2.74165	2.16588	1.60481	2.17713	3.24224	2.8048	2.17152	1.82943	1.81198	1.93259	1.0916	1.93011	1.80536	1.57661	1.20877	1.20212	1.34815	1.48901	1.52424	1.82768	1.13436	2.39267	1.55796	1.43292	2.3084	2.00106	2.49062	1.92404	2.37608	2.50164	2.09963	2.41853	1.99421	2.24161	1.94783	1.96385	2.31347	1.53272	1.74931	1.58224
	1.75478	2.52385	2.29918	2.63474	2.23307	2.73593	3.19123	2.66081	1.38035	2.76671	2.18904	1.61255	2.1928	3.32693	2.79529	2.20194	1.83683	1.8148	1.97839	1.0845	1.97284	1.78655	1.57631	1.20558	1.19852	1.35505	1.48862	1.52661	1.83257	1.1397	2.3775	1.55155	1.42813	2.24651	2.00094	2.54488	1.93718	2.40012	2.5163	2.1205	2.4592	1.98556	2.19036	1.93697	1.95081	2.29221	1.52979	1.75303	1.57095
	1.79421	2.58253	2.2885	2.68795	2.27916	2.77778	3.22582	2.65036	1.36456	2.71593	2.14202	1.59655	2.14653	3.29481	2.74102	2.09493	1.79901	1.80729	1.93302	1.096	1.98331	1.77309	1.58147	1.19209	1.19178	1.33421	1.48952	1.49314	1.8297	1.14812	2.44484	1.55559	1.43556	2.35222	1.9825	2.55905	1.92163	2.38303	2.55746	2.12215	2.51372	1.99815	2.21102	1.94471	1.95985	2.31959	1.55519	1.76807	1.57782
[truncated: 979 more columns]

## Sheet: EF_9
Smad4 forward	NC27	NC33	NC35	NC40	NC1	NC5	NC6	NC9	NC14	NC17	NC22	NC2	NC13	NC21	NC7	NC8	NC15	NC22	NC26	NC42	NC45	NC7	NC8	NC42	NC45	NC8	NC15			NC			K	import			Smad4 reverse	NC2	NC9	NC17	NC20	NC35	NC39	NC6	NC11	NC14	NC15	NC16	NC21
	0	0	0	0	0	0	0	0	0	0	0	0	0	0	0	0	0	0	0	0	0	0	0	0	0	0.00247234	0.00831757			0.000399626	0.000317985		0.50913	0.227076				0	0	0	0	0	0	0	0	0	0	0	0
	0.000892437	0.108398	0.0783474	0.0235565	0.0187358	0.0171631	0.017081	0.0804377	0.0274127	0.00713308	0.0231861	0.0056201	0.0747031	0.0191766	0.114963	-0.00520499	0.0148884	0.0437679	0.0197909	0.0246492	0.0326806	0.114963	-0.00520499	0.0246492	0.0326806	0.0279574	0.0299709			0.0360146	0.00677249		0.128873	0.204602				-0.00222248	0.021108	0.0186978	0.00257567	0.0141475	0.0343322	0.014074	0.025425	0.0271675	0.0349728	0.0221564	0.0255455
	0.0419591	0.199239	0.102953	0.0451259	0.050485	0.0271724	0.0271869	0.107298	0.0303532	0.0326332	0.0494842	0.0400331	0.114039	0.0349468	0.238348	0.0168634	0.0179511	0.0676912	0.0492474	0.0555661	0.0870598	0.238348	0.0168634	0.0555661	0.0870598	0.0486041	0.0301693			0.070824	0.0119702		0.185374	0.174521				0.0846515	0.0281241	0.0385196	-0.00143445	0.0458555	0.0870162	0.0222403	0.0297877	0.0256556	0.0252197	0.0582043	0.0782542
	0.0768773	0.298866	0.212679	0.0602737	0.0579666	0.0397839	0.037963	0.143768	0.0556505	0.0648088	0.0736079	0.0591459	0.134737	0.0543704	0.33112	0.0575136	0.0174364	0.0943505	0.0783186	0.0898711	0.110852	0.33112	0.0575136	0.0898711	0.110852	0.0700088	0.0463916			0.105767	0.016686		0.362242	0.451316				0.124429	0.031843	0.0521635	0.00612782	0.102996	0.119328	0.0343802	0.0502501	0.00276521	0.0166564	0.042085	0.107393
	0.0883768	0.365492	0.257406	0.0927059	0.0876119	0.053587	0.0605202	0.148084	0.0897926	0.0996493	0.0722576	0.0820992	0.161926	0.0840735	0.370947	0.0791754	0.0529985	0.0932531	0.107251	0.0991181	0.143809	0.370947	0.0791754	0.0991181	0.143809	0.0930901	0.0550637			0.13079	0.0183827		0.369426	0.188262				0.187992	0.0486639	0.0659415	0.00997697	0.122911	0.138132	0.0735276	0.0608887	0.0168568	0.0428336	0.069733	0.136189
	0.101295	0.435185	0.230098	0.114842	0.100151	0.0590641	0.0810976	0.190856	0.10434	0.111858	0.0766723	0.102347	0.189835	0.0883252	0.408454	0.102084	0.0709854	0.102927	0.108539	0.0918888	0.168411	0.408454	0.102084	0.0918888	0.168411	0.106895	0.0728538			0.147772	0.0202751		0.235336	0.21374				0.189166	0.0437863	0.0835304	0.0286602	0.128103	0.181443	0.0888175	0.0542336	0.0246717	0.0245176	0.131201	0.176053
	0.102342	0.492352	0.29088	0.133576	0.108832	0.0702738	0.0892628	0.231499	0.0838096	0.141949	0.0902882	0.150356	0.20885	0.100419	0.439932	0.121726	0.0773593	0.113807	0.103751	0.109809	0.164889	0.439932	0.121726	0.109809	0.164889	0.129058	0.0846867			0.16578	0.0223928		0.428414	0.188536				0.255051	0.0661943	0.125232	0.0419452	0.166386	0.215724	0.107317	0.0589723	0.0268831	0.0336765	0.147552	0.207407
	0.154248	0.517736	0.358936	0.148104	0.131413	0.0856293	0.0988599	0.257217	0.100825	0.141267	0.140263	0.182121	0.225662	0.121145	0.462827	0.12445	0.0990978	0.143847	0.14224	0.122685	0.224949	0.462827	0.12445	0.122685	0.224949	0.147354	0.105615			0.191533	0.0231288		0.633482	0.159236				0.246926	0.0786308	0.121337	0.058703	0.192739	0.270465	0.151391	0.0733836	0.0802217	0.0311779	0.136043	0.167164
	0.152139	0.588016	0.349192	0.140857	0.177163	0.108752	0.126258	0.251316	0.135196	0.169239	0.129337	0.211002	0.235842	0.129457	0.498825	0.118935	0.128859	0.141286	0.148303	0.128277	0.22969	0.498825	0.118935	0.128277	0.22969	0.169661	0.134369			0.206581	0.0247802		1.36144	0.658966				0.285675	0.0974297	0.143529	0.0628097	0.19265	0.254327	0.1737	0.0766189	0.0412361	0.0326242	0.134134	0.187058
	0.162042	0.646268	0.335315	0.153299	0.195394	0.119863	0.150374	0.24154	0.116289	0.149711	0.147216	0.238519	0.269559	0.153351	0.550631	0.13578	0.128658	0.150667	0.157889	0.1273	0.227573	0.550631	0.13578	0.1273	0.227573	0.190463	0.176413			0.220941	0.0271345		1.15293	0.287705				0.274547	0.118105	0.172222	0.0744805	0.21427	0.28365	0.161155	0.0944196	0.0547952	0.0532185	0.210973	0.239815
	0.179379	0.705251	0.302054	0.156436	0.230102	0.13426	0.155981	0.254363	0.136657	0.158918	0.156968	0.244028	0.26823	0.165296	0.583521	0.152884	0.138437	0.167113	0.152578	0.157199	0.274983	0.583521	0.152884	0.157199	0.274983	0.195821	0.184084			0.237894	0.0286355		0.424036	0.146189				0.311601	0.14367	0.196175	0.0837253	0.255058	0.317763	0.200712	0.0947286	0.0567673	0.0654246	0.214237	0.264408
	0.201001	0.741284	0.369498	0.160967	0.212019	0.12123	0.139717	0.290051	0.19095	0.158768	0.186643	0.260427	0.270334	0.191016	0.646793	0.187371	0.136065	0.157801	0.179006	0.164555	0.258874	0.646793	0.187371	0.164555	0.258874	0.218136	0.197406			0.255463	0.0312279		0.959551	0.240437				0.298401	0.156508	0.200026	0.109463	0.235303	0.312486	0.250944	0.0877724	0.0595791	0.0749801	0.263163	0.234488
	0.204021	0.798194	0.427408	0.182695	0.244133	0.140209	0.139077	0.250434	0.180361	0.175114	0.189188	0.286271	0.271259	0.185903	0.714824	0.199291	0.153798	0.14428	0.188355	0.169249	0.251664	0.714824	0.199291	0.169249	0.251664	0.226187	0.205776			0.26899	0.0348049		0.623333	0.237324				0.311978	0.159651	0.191782	0.133475	0.271908	0.316976	0.296704	0.106304	0.0632238	0.0736861	0.267862	0.236308
	0.199203	0.769483	0.471907	0.180017	0.233518	0.133169	0.16027	0.301246	0.183784	0.174425	0.189133	0.310978	0.287076	0.203056	0.785458	0.221475	0.163929	0.174948	0.215247	0.180281	0.233656	0.785458	0.221475	0.180281	0.233656	0.248963	0.206916			0.283297	0.036666		0.457995	0.179255				0.375072	0.17697	0.213007	0.123555	0.263968	0.307209	0.333937	0.091288	0.0690027	0.076394	0.257626	0.247327
	0.206354	0.803737	0.410038	0.179822	0.233909	0.134453	0.152923	0.327904	0.222102	0.165696	0.199537	0.346004	0.333584	0.22733	0.932304	0.228019	0.170059	0.161509	0.203348	0.205455	0.285469	0.932304	0.228019	0.205455	0.285469	0.265785	0.212157			0.305879	0.0424938		1.18522	0.839819				0.356582	0.205713	0.203745	0.144134	0.296483	0.345721	0.34937	0.116266	0.061236	0.0955195	0.308575	0.277926
	0.240853	0.83851	0.419639	0.181591	0.250963	0.129969	0.143634	0.352672	0.242078	0.179166	0.189803	0.356706	0.353436	0.221418	0.997407	0.236801	0.215177	0.18136	0.197554	0.208476	0.300835	0.997407	0.236801	0.208476	0.300835	0.283851	0.228276			0.321989	0.045359		0.468956	0.204277				0.323636	0.194185	0.205037	0.147073	0.310196	0.368777	0.363282	0.117135	0.0685401	0.109957	0.299725	0.286939
	0.252785	0.866532	0.473845	0.203948	0.265366	0.127968	0.137658	0.37927	0.245548	0.184955	0.21136	0.368324	0.328288	0.239787	0.965484	0.259641	0.223483	0.218301	0.204458	0.19256	0.285318	0.965484	0.259641	0.19256	0.285318	0.290052	0.259362			0.329159	0.0442118		0.280587	0.189872				0.330895	0.242359	0.21328	0.154179	0.303335	0.395399	0.396647	0.108422	0.0830058	0.114986	0.337541	0.281395
	0.28302	0.893367	0.496892	0.209378	0.282293	0.12706	0.132283	0.353262	0.2421	0.18383	0.239324	0.393881	0.361392	0.266011	0.997997	0.276746	0.209845	0.228383	0.206374	0.208441	0.321678	0.997997	0.276746	0.208441	0.321678	0.307222	0.264328			0.344073	0.0455872		0.419485	0.300435				0.337336	0.253133	0.226238	0.16433	0.314106	0.414444	0.386031	0.114238	0.105522	0.110907	0.352094	0.317343
	0.288084	0.941157	0.516645	0.220754	0.313691	0.142964	0.162251	0.377692	0.228537	0.196548	0.275365	0.404137	0.366552	0.255774	1.01099	0.282487	0.223776	0.244887	0.190036	0.218662	0.336233	1.01099	0.282487	0.218662	0.336233	0.334665	0.286479			0.358027	0.0463303		0.598977	0.198893				0.354947	0.252952	0.223848	0.178009	0.314009	0.405118	0.406904	0.139042	0.120608	0.105191	0.357912	0.335939
	0.308831	0.977632	0.554217	0.239556	0.360691	0.153845	0.176487	0.348142	0.249577	0.207641	0.287217	0.405701	0.3481	0.25773	1.00428	0.283283	0.222029	0.244399	0.196343	0.223592	0.360352	1.00428	0.283283	0.223592	0.360352	0.350675	0.285383			0.367304	0.0463573							0.398747	0.264944	0.250833	0.198202	0.317716	0.421849	0.444926	0.156648	0.098746	0.100519	0.404857	0.322221
	0.301744	0.963384	0.576162	0.214483	0.378034	0.142052	0.169213	0.328995	0.275658	0.19476	0.303797	0.427392	0.367385	0.267748	1.04233	0.321223	0.205036	0.300108	0.206095	0.219712	0.361987	1.04233	0.321223	0.219712	0.361987	0.376333	0.282796			0.376729	0.0476623							0.396203	0.286176	0.254602	0.198165	0.352953	0.391198	0.469272	0.159462	0.121519	0.107469	0.383279	0.3324
	0.324516	0.955568	0.549082	0.240793	0.359688	0.136266	0.156666	0.308414	0.287031	0.198536	0.31989	0.444447	0.367073	0.292317	1.10878	0.354661	0.208248	0.262804	0.208643	0.227071	0.362024	1.10878	0.354661	0.227071	0.362024	0.38301	0.287236			0.385011	0.0498692							0.344033	0.299639	0.249937	0.208231	0.347189	0.434516	0.462695	0.156469	0.134031	0.105449	0.423949	0.342541
	0.324793	0.960858	0.557223	0.247352	0.379506	0.138805	0.1646	0.346203	0.301418	0.205117	0.301543	0.466182	0.391618	0.327947	1.16639	0.36302	0.211434	0.267396	0.20263	0.221081	0.3672	1.16639	0.36302	0.221081	0.3672	0.388837	0.300864			0.397026	0.0521291							0.406276	0.324643	0.25966	0.22853	0.344752	0.406794	0.454332	0.156521	0.111121	0.111247	0.419677	0.372449
	0.32801	0.940239	0.577962	0.265416	0.388514	0.138807	0.167313	0.360981	0.312242	0.216674	0.330383	0.491375	0.387585	0.321756	1.23408	0.381984	0.213659	0.249006	0.206236	0.235455	0.392054	1.23408	0.381984	0.235455	0.392054	0.396947	0.33608			0.411716	0.0543463							0.379626	0.352778	0.265933	0.239165	0.385539	0.447626	0.468311	0.14871	0.121282	0.130409	0.444781	0.353117
	0.322635	0.949921	0.598357	0.258695	0.389284	0.129857	0.163673	0.397235	0.307386	0.214451	0.366946	0.494527	0.393718	0.335383	1.1688	0.400549	0.214285	0.248264	0.218349	0.241156	0.377268	1.1688	0.400549	0.241156	0.377268	0.409433	0.337805			0.412065	0.0517232		0.56762	0.278445				0.433586	0.343704	0.308469	0.244801	0.371057	0.423904	0.474285	0.145842	0.111483	0.115392	0.435055	0.353022
	0.342612	0.974751	0.598997	0.260494	0.397383	0.12886	0.174367	0.365345	0.315346	0.230204	0.366631	0.530062	0.402889	0.347346	1.14772	0.427639	0.219189	0.25802	0.203934	0.24888	0.38589	1.14772	0.427639	0.24888	0.38589	0.428956	0.357832			0.419388	0.0509829		0.080499	0.0416767				0.380211	0.35026	0.297195	0.257224	0.395611	0.446288	0.491003	0.130725	0.11687	0.114073	0.419195	0.392306
	0.330855	1.00037	0.58337	0.284345	0.416118	0.144009	0.163759	0.354167	0.32128	0.227434	0.377882	0.538938	0.400075	0.351992	1.17442	0.435367	0.248701	0.262704	0.218589	0.255438	0.417361	1.17442	0.435367	0.255438	0.417361	0.427279	0.373623			0.429284	0.0519051							0.413693	0.36013	0.306258	0.26603	0.400763	0.461028	0.50319	0.135458	0.11583	0.119226	0.432716	0.390544
	0.353948	1.02686	0.663374	0.272098	0.414607	0.13016	0.170207	0.388257	0.320501	0.210585	0.387275	0.552881	0.393527	0.358789	1.20392	0.429138	0.244397	0.234522	0.249766	0.26887	0.381944	1.20392	0.429138	0.26887	0.381944	0.425423	0.392408			0.435457	0.0539664							0.456077	0.349874	0.277516	0.274999	0.391514	0.45972	0.531665	0.139622	0.105694	0.122878	0.462757	0.39744
	0.343992	1.03662	0.662381	0.306221	0.424989	0.132269	0.166072	0.302383	0.335367	0.223516	0.371854	0.575359	0.414334	0.378841	1.22303	0.422357	0.264327	0.230269	0.248695	0.264032	0.385206	1.22303	0.422357	0.264032	0.385206	0.424697	0.370179			0.437097	0.0549249							0.469281	0.369581	0.275065	0.292429	0.396152	0.478679	0.517604	0.131027	0.118646	0.130147	0.49216	0.391671
	0.349557	1.26399	0.603159	0.298337	0.453261	0.128843	0.166602	0.389553	0.330499	0.218955	0.382666	0.681766	0.41283	0.36737	1.20649	0.419606	0.287615	0.232954	0.234935	0.267905	0.369283	1.20649	0.419606	0.267905	0.369283	0.42999	0.350739			0.448525	0.0584223							0.443567	0.369107	0.307004	0.298035	0.425662	0.464134	0.524404	0.138445	0.13539	0.131691	0.514829	0.380941
	0.376179	1.29966	0.671005	0.318317	0.470361	0.115909	0.158635	0.388892	0.335232	0.224597	0.377941	0.68208	0.406119	0.363126	1.21616	0.375011	0.300999	0.227412	0.269794	0.270486	0.346258	1.21616	0.375011	0.270486	0.346258	0.451555	0.33988			0.451612	0.0598457							0.424575	0.38041	0.293295	0.313457	0.411489	0.469222	0.508584	0.129133	0.13033	0.13826	0.508841	0.357843
	0.403611	1.34492	0.662641	0.309791	0.475184	0.116678	0.169208	0.381399	0.323861	0.232135	0.347885	0.663871	0.433571	0.365161	1.26453	0.377182	0.315885	0.239801	0.279367	0.259441	0.355151	1.26453	0.377182	0.259441	0.355151	0.4568	0.363004			0.459162	0.0621891							0.37027	0.36613	0.309793	0.323582	0.398282	0.476684	0.528284	0.117771	0.154475	0.137895	0.493692	0.355688
	0.405692	1.35046	0.702712	0.332941	0.47789	0.116948	0.17338	0.339436	0.30629	0.234539	0.341352	0.634375	0.484628	0.356907	1.24234	0.367033	0.316901	0.227577	0.288951	0.267947	0.343779	1.24234	0.367033	0.267947	0.343779	0.450544	0.36592			0.457394	0.0616774							0.404238	0.377247	0.312325	0.311655	0.420381	0.493346	0.538399	0.126068	0.137196	0.141838	0.520924	0.33206
	0.424385	1.30766	0.746909	0.331237	0.456366	0.113753	0.2011	0.37568	0.306584	0.244559	0.347869	0.639885	0.493689	0.366021	1.22259	0.364354	0.318007	0.260841	0.273243	0.27596	0.364738	1.22259	0.364354	0.27596	0.364738	0.461049	0.363602			0.462508	0.0597797							0.382455	0.395442	0.30661	0.317743	0.41176	0.472412	0.552794	0.112092	0.149899	0.144038	0.525554	0.327142
	0.414017	1.2957	0.777124	0.34455	0.447579	0.119876	0.196565	0.366124	0.324758	0.243853	0.362548	0.645751	0.501878	0.358292	1.20788	0.374697	0.331649	0.259552	0.282791	0.261274	0.374031	1.20788	0.374697	0.261274	0.374031	0.454919	0.372341			0.464282	0.0590981							0.399014	0.37422	0.299125	0.328197	0.393838	0.448296	0.507668	0.0997883	0.164656	0.147092	0.510663	0.320263
	0.408778	1.27588	0.819476	0.325368	0.433599	0.127568	0.188638	0.3768	0.326114	0.250502	0.352985	0.661905	0.505448	0.363074	1.09626	0.374827	0.336295	0.265402	0.280334	0.270754	0.41086	1.09626	0.374827	0.270754	0.41086	0.455758	0.357482			0.459882	0.0550769							0.452703	0.363073	0.323725	0.330256	0.388227	0.447614	0.517568	0.0988821	0.159696	0.133639	0.55285	0.333433
	0.402271	1.24574	0.840377	0.309636	0.440447	0.122465	0.197662	0.362526	0.319872	0.235856	0.327737	0.660105	0.504612	0.372785	1.1306	0.355267	0.329151	0.272112	0.299089	0.271066	0.379324	1.1306	0.355267	0.271066	0.379324	0.46344	0.379446			0.457698	0.0560841							0.433787	0.370286	0.305266	0.340772	0.390299	0.488245	0.513039	0.101657	0.166127	0.151327	0.561465	0.346617
	0.423006	1.2537	0.831965	0.326292	0.455151	0.120731	0.191783	0.32697	0.339976	0.226941	0.339667	0.666414	0.510244	0.383816	1.13586	0.383033	0.334177	0.267903	0.292106	0.256512	0.407024	1.13586	0.383033	0.256512	0.407024	0.478574	0.383274			0.463613	0.0563252							0.423338	0.374792	0.290553	0.337024	0.404017	0.472729	0.511773	0.115307	0.14929	0.145447	0.538755	0.32116
	0.446668	1.27222	0.843302	0.343049	0.473971	0.126931	0.197093	0.336694	0.32142	0.239561	0.351294	0.653736	0.546749	0.377391	1.12856	0.384958	0.337903	0.260089	0.310558	0.256937	0.41705	1.12856	0.384958	0.256937	0.41705	0.469145	0.413104			0.470218	0.0561777							0.421341	0.373321	0.281995	0.35131	0.396014	0.443213	0.530037	0.125217	0.137818	0.135791	0.538525	0.323536
	0.460529	1.2652	0.889265	0.361302	0.438952	0.117816	0.193967	0.372091	0.33282	0.243717	0.375755	0.674242	0.537521	0.389438	1.07427	0.40355	0.356507	0.273401	0.28469	0.267099	0.442618	1.07427	0.40355	0.267099	0.442618	0.482041	0.411066			0.475385	0.0543564							0.466631	0.363158	0.306398	0.350489	0.400588	0.477826	0.499541	0.145311	0.163634	0.136953	0.558245	0.303
	0.472265	1.28164	0.947108	0.353889	0.415015	0.12565	0.201299	0.388626	0.335112	0.232833	0.351466	0.683738	0.585946	0.399577	1.04955	0.39767	0.364401	0.270494	0.285161	0.278852	0.439011	1.04955	0.39767	0.278852	0.439011	0.484171	0.425181			0.479028	0.054632							0.462885	0.351792	0.29049	0.346737	0.406071	0.525032	0.519228	0.123745	0.154457	0.133533	0.545514	0.294514
	0.45715	1.27736	0.931384	0.346121	0.373102	0.10944	0.187663	0.366587	0.331494	0.230357	0.360071	0.683466	0.59941	0.41162	1.02434	0.421118	0.366817	0.291316	0.270936	0.270064	0.450304	1.02434	0.421118	0.270064	0.450304	0.494323	0.426124			0.475792	0.0540171							0.44259	0.373964	0.309321	0.348855	0.431802	0.460032	0.511469	0.0967154	0.152137	0.141122	0.557787	0.297729
	0.470751	1.30209	0.980566	0.355567	0.404011	0.101093	0.172055	0.327199	0.329728	0.222877	0.380309	0.70297	0.576517	0.399472	1.03096	0.41795	0.376606	0.271385	0.263106	0.268842	0.44868	1.03096	0.41795	0.268842	0.44868	0.488222	0.409184			0.47654	0.0557978							0.442163	0.374306	0.272119	0.355264	0.451822	0.477642	0.534734	0.0968434	0.173801	0.142589	0.555778	0.290637
	0.499839	1.31369	0.914546	0.382509	0.425695	0.117243	0.177576	0.35948	0.33554	0.218005	0.386458	0.710333	0.602828	0.392512	1.02441	0.417256	0.39242	0.295564	0.276916	0.268696	0.399401	1.02441	0.417256	0.268696	0.399401	0.493095	0.417093			0.478921	0.0546721							0.471756	0.357094	0.280081	0.364026	0.401192	0.479372	0.532202	0.0921343	0.164254	0.14288	0.578856	0.295014
	0.529288	1.33267	0.954323	0.378385	0.466665	0.125556	0.188852	0.321971	0.339384	0.245278	0.394137	0.698555	0.59394	0.396973	1.01922	0.427567	0.368993	0.294109	0.281795	0.268318	0.41291	1.01922	0.427567	0.268318	0.41291	0.496851	0.4072			0.48411	0.0550466							0.437566	0.387944	0.286627	0.360429	0.418582	0.520449	0.536734	0.107352	0.177656	0.149462	0.622888	0.313599
	0.525914	1.35371	0.971038	0.395684	0.46344	0.115819	0.196804	0.335597	0.324291	0.24896	0.381103	0.718344	0.620267	0.381119	1.07861	0.405492	0.393124	0.293935	0.27575	0.270397	0.426175	1.07861	0.405492	0.270397	0.426175	0.502248	0.404555			0.491224	0.0576046							0.472301	0.366274	0.320907	0.357305	0.41839	0.471644	0.535537	0.109166	0.182805	0.14064	0.60976	0.329801
[truncated: 18 more columns]

## Sheet: EF10
Ig27	Index	Disorder	hydroph		Protein L	Index	Disorder	hydroph		R16	Index	Disorder	hydroph
	1	0.285				1	0.354				1	0.282
	2	0.283				2	0.359				2	0.277
	3	0.286				3	0.361				3	0.266
	4	0.283	0.58			4	0.374				4	0.256
	5	0.278	0.11			5	0.373	0.34			5	0.274	-0.72
	6	0.278	0			6	0.387	0.34			6	0.269	0.13
	7	0.264	0			7	0.386	-0.29			7	0.267	0.7
	8	0.243	-0.83			8	0.39	-0.99			8	0.264	1.4
	9	0.23	-0.39			9	0.381	-0.36			9	0.254	0.51
	10	0.206	-0.39			10	0.375	-0.39			10	0.241	0.64
	11	0.174	-0.39			11	0.353	-0.39			11	0.224	0.54
	12	0.143	0.77			12	0.322	-0.34			12	0.21	0.58
	13	0.122	1.4			13	0.299	-0.34			13	0.185	0.08
	14	0.104	1.5			14	0.273	-0.3			14	0.171	0.03
	15	0.09	1.6			15	0.25	-0.64			15	0.157	-0.01
	16	0.084	1.1			16	0.231	-0.26			16	0.151	-0.82
	17	0.071	0.44			17	0.215	0.26			17	0.146	-1.52
	18	0.067	1.2			18	0.203	-0.84			18	0.146	-1.22
	19	0.064	0.13			19	0.193	-1.74			19	0.147	-1.53
	20	0.063	0.14			20	0.197	-1.79			20	0.149	-1.86
	21	0.062	-0.96			21	0.189	-1.83			21	0.152	-1.39
	22	0.058	-0.26			22	0.182	-1.83			22	0.152	-1.67
	23	0.062	-0.26			23	0.177	-2.12			23	0.153	-1.62
	24	0.065	0.39			24	0.168	-1.53			24	0.167	-1.73
	25	0.069	0.01			25	0.162	-1.63			25	0.162	-1.03
	26	0.068	-0.03			26	0.153	-1.04			26	0.161	-1.14
	27	0.073	-0.66			27	0.148	-0.8			27	0.158	-1.44
	28	0.075	-0.66			28	0.14	-0.16			28	0.153	-0.88
	29	0.079	-0.7			29	0.132	-0.12			29	0.153	-0.77
	30	0.081	-0.66			30	0.134	-0.63			30	0.155	-1.58
	31	0.081	-1.26			31	0.134	-0.63			31	0.145	-1.61
	32	0.086	-1.6			32	0.132	-0.044			32	0.138	-1.61
	33	0.089	-1.26			33	0.131	-0.68			33	0.135	-2.01
	34	0.094	-1.6			34	0.138	-0.92			34	0.131	-2.42
	35	0.093	-0.56			35	0.142	-0.81			35	0.13	-1.42
	36	0.098	-1.76			36	0.143	-0.74			36	0.131	-1.47
	37	0.099	-1.31			37	0.148	-0.99			37	0.137	-2.06
	38	0.101	-1.76			38	0.147	-1.03			38	0.143	-2.11
	39	0.101	-1.49			39	0.138	-0.63			39	0.149	-2.16
	40	0.099	-0.81			40	0.135	-0.94			40	0.157	-1.34
	41	0.095	-0.36			41	0.134	-0.94			41	0.158	-0.53
	42	0.094	-0.64			42	0.131	-0.59			42	0.161	0.02
	43	0.09	-0.2			43	0.127	-0.59			43	0.156	0.03
	44	0.084	-0.37			44	0.128	-0.98			44	0.15	-0.56
	45	0.083	-0.37			45	0.128	-0.99			45	0.146	-0.51
	46	0.077	0.21			46	0.127	-0.99			46	0.146	-0.51
	47	0.079	-0.83			47	0.13	-0.94			47	0.143	-0.22
	48	0.069	-0.09			48	0.133	-1.06			48	0.142	0.16
	49	0.067	0.3			49	0.135	-0.36			49	0.135	-0.76
	50	0.059	-0.09			50	0.136	-0.06			50	0.13	-1.57
	51	0.055	-0.36			51	0.138	0.44			51	0.128	-1.61
	52	0.057	0.09			52	0.139	0.44			52	0.125	-1.6
	53	0.054	-0.83			53	0.147	0.72			53	0.118	-1.56
	54	0.049	-0.89			54	0.151	0.38			54	0.115	-0.7
	55	0.046	-1.99			55	0.163	0.92			55	0.115	-0.7
	56	0.045	-1.99			56	0.17	1.23			56	0.115	-0.94
	57	0.043	-0.94			57	0.175	1.5			57	0.113	-0.48
	58	0.043	0.2			58	0.175	0.8			58	0.111	-0.48
	59	0.04	0.8			59	0.17	-0.09			59	0.111	-0.52
	60	0.042	0.9			60	0.16	-0.3			60	0.114	-1.38
	61	0.042	0.96			61	0.146	0.29			61	0.109	-1.66
	62	0.046	1.77			62	0.131				62	0.113	-2.04
	63	0.049	0.63			63	0.112				63	0.119	-3.01
	64	0.049	0.63			64	0.084				64	0.126	-2.2
	65	0.053	-0.07			65	0.054				65	0.124	-2.2
	66	0.046	-0.34								66	0.133	-2.42
	67	0.055	0.01								67	0.135	-2.31
	68	0.052	0.46								68	0.131	-1.46
	69	0.05	-0.4								69	0.148	-0.82
	70	0.057	0.7								70	0.156	-0.26
	71	0.056	0.04								71	0.165	-0.19
	72	0.061	0.5								72	0.178	-0.08
	73	0.065	-0.27								73	0.195	-0.68
	74	0.067	0.08								74	0.205	-0.09
	75	0.07	0.4								75	0.216	0.21
	76	0.074	0.4								76	0.233	0.21
	77	0.08	0.06								77	0.261	-0.26
	78	0.085	-0.39								78	0.271	0.011
	79	0.09	-0.9								79	0.281	0.23
	80	0.089	-0.14								80	0.299	0.2
	81	0.09	-0.14								81	0.311	0.51
	82	0.093	-0.9								82	0.327	0.64
	83	0.092	0.14								83	0.339	0.01
	84	0.092	-0.67								84	0.347	-0.92
	85	0.093	0.49								85	0.356	-0.11
	86	0.091	0.04								86	0.356	-0.16
	87	0.089	-0.7								87	0.348	-1.01
	88	0.088	-0.43								88	0.345	-1.82
	89	0.084									89	0.332	-1.82
	90	0.07									90	0.332	-1.82
	91	0.065									91	0.319	-1.28
											92	0.311	-0.89
											93	0.301	-0.89
											94	0.292	-1.7
											95	0.268	-2
											96	0.253	-1.11
											97	0.245	-1.11
											98	0.225	-1.11
											99	0.206	-1.53
											100	0.187	-1.61
											101	0.172	-1.37
											102	0.157	-1.32
											103	0.145	-0.62
											104	0.13	0.23
											105	0.116	-0.66
											106	0.106	-0.62
											107	0.095	-0.33
											108	0.09	-0.27
											109	0.088	-1.08
											110	0.094	-0.86
											111	0.106	-0.9
											112	0.122	-1.6
											113	0.145	-1.63
											114	0.173	-1.06
											115	0.203	-0.5
											116	0.234	-0.2
											117	0.269	-0.26
											118	0.302	0.08
											119	0.338	-0.73
											120	0.373	-0.8
											121	0.408	0.011
											122	0.432	-0.8
											123	0.461	-1.09
											124	0.485	-1.33
											125	0.507	-1.62
											126	0.525	-1.16
											127	0.548	1.21
											128	0.557	-0.9
											129	0.565	-0.46
											130	0.569	-0.92
											131	0.578	-0.58
											132	0.59	-0.67
											133	0.598	-1.01
											134	0.603	-0.42
											135	0.605	0.04
											136	0.594	-0.22
											137	0.6	0.32
											138	0.567	0.32
											139	0.554	0.83
											140	0.532	0.8
											141	0.507	0.89
											142	0.49	0.84
											143	0.467	0.25
											144	0.452	0.13
											145	0.44	0.1
											146	0.432	0.1
											147	0.408	-0.2
											148	0.396	-1.06
											149	0.393	-1.41
											150	0.385	-0.82
											151	0.379	0.08
											152	0.371	-0.21
											153	0.356	-0.8
											154	0.337	-0.9
											155	0.32	-1.67
											156	0.297
											157	0.294
											158	0.282
											159	0.261
